# Supplementary material for: Integrated sequencing of exome and mRNA of large-sized single cells
Source: Sci Rep. 2018 Jan 10;8:384. doi: 10.1038/s41598-017-18730-y (PMC5762704; doi:10.1038/s41598-017-18730-y)
Supplement: Supplementary file 2 — Supplementary Table 4 [file 41598_2017_18730_MOESM2_ESM.xlsx]

## Sheet: goterm
Category	Term	Count	%	PValue	Genes	List Total	Pop Hits	Pop Total	Fold Enrichment	Bonferroni	Benjamini	FDR
GOTERM_CC_ALL	GO:0044424~intracellular part	86	68.8	1.06079e-08	ENSMUSG00000027552, ENSMUSG00000025967, ENSMUSG00000024969, ENSMUSG00000022433, ENSMUSG00000030291, ENSMUSG00000028609, ENSMUSG00000034349, ENSMUSG00000038750, ENSMUSG00000027510, ENSMUSG00000021555, ENSMUSG00000036432, ENSMUSG00000005610, ENSMUSG00000020079, ENSMUSG00000009566, ENSMUSG00000020372, ENSMUSG00000002797, ENSMUSG00000026360, ENSMUSG00000029647, ENSMUSG00000042032, ENSMUSG00000020782,…	99	9598	15855	1.43499	1.83517e-06	1.83517e-06	1.29797e-05
GOTERM_CC_ALL	GO:0005622~intracellular	88	70.4	1.09352e-08	ENSMUSG00000027552, ENSMUSG00000025967, ENSMUSG00000024969, ENSMUSG00000022433, ENSMUSG00000030291, ENSMUSG00000028609, ENSMUSG00000034349, ENSMUSG00000038750, ENSMUSG00000027510, ENSMUSG00000021555, ENSMUSG00000036432, ENSMUSG00000005610, ENSMUSG00000020079, ENSMUSG00000009566, ENSMUSG00000020372, ENSMUSG00000002797, ENSMUSG00000026360, ENSMUSG00000051517, ENSMUSG00000029647, ENSMUSG00000042032,…	99	10033	15855	1.4047	1.89178e-06	9.45891e-07	1.33801e-05
GOTERM_CC_ALL	GO:0005634~nucleus	52	41.6	1.57263e-07	ENSMUSG00000027552, ENSMUSG00000024969, ENSMUSG00000028609, ENSMUSG00000030291, ENSMUSG00000022433, ENSMUSG00000034349, ENSMUSG00000027510, ENSMUSG00000020079, ENSMUSG00000036432, ENSMUSG00000026360, ENSMUSG00000031353, ENSMUSG00000074366, ENSMUSG00000074369, ENSMUSG00000025077, ENSMUSG00000020739, ENSMUSG00000026111, ENSMUSG00000022205, ENSMUSG00000022010, ENSMUSG00000035191, ENSMUSG00000018648,…	99	4315	15855	1.92998	2.72062e-05	9.06882e-06	0.000192425
GOTERM_CC_ALL	GO:0005737~cytoplasm	65	52	7.85975e-07	ENSMUSG00000027552, ENSMUSG00000025967, ENSMUSG00000024969, ENSMUSG00000028609, ENSMUSG00000022433, ENSMUSG00000034349, ENSMUSG00000038750, ENSMUSG00000027510, ENSMUSG00000021555, ENSMUSG00000036432, ENSMUSG00000005610, ENSMUSG00000020079, ENSMUSG00000009566, ENSMUSG00000020372, ENSMUSG00000002797, ENSMUSG00000029647, ENSMUSG00000042032, ENSMUSG00000020782, ENSMUSG00000001175, ENSMUSG00000026111,…	99	6468	15855	1.60944	0.000135964	3.39929e-05	0.000961703
GOTERM_BP_ALL	GO:0007049~cell cycle	15	12	2.44457e-05	ENSMUSG00000027552, ENSMUSG00000038393, ENSMUSG00000001175, ENSMUSG00000025077, ENSMUSG00000034349, ENSMUSG00000027510, ENSMUSG00000020415, ENSMUSG00000021395, ENSMUSG00000036432, ENSMUSG00000026360, ENSMUSG00000042279, ENSMUSG00000041431, ENSMUSG00000022177, ENSMUSG00000020782, ENSMUSG00000023572	90	611	14219	3.87861	0.0157402	0.0157402	0.0364859
GOTERM_MF_ALL	GO:0008430~selenium binding	5	4	2.78093e-05	ENSMUSG00000041571, ENSMUSG00000000811, ENSMUSG00000037072, ENSMUSG00000018339, ENSMUSG00000042682	89	31	15404	27.9159	0.00612709	0.00612709	0.0354196
GOTERM_CC_ALL	GO:0043231~intracellular membrane-bounded organelle	63	50.4	0.000351981	ENSMUSG00000027552, ENSMUSG00000024969, ENSMUSG00000030291, ENSMUSG00000028609, ENSMUSG00000022433, ENSMUSG00000034349, ENSMUSG00000027510, ENSMUSG00000036432, ENSMUSG00000020079, ENSMUSG00000009566, ENSMUSG00000026360, ENSMUSG00000042032, ENSMUSG00000031353, ENSMUSG00000074366, ENSMUSG00000074369, ENSMUSG00000025077, ENSMUSG00000026111, ENSMUSG00000020739, ENSMUSG00000022205, ENSMUSG00000022010,…	99	7255	15855	1.3907	0.0590859	0.0121068	0.429828
GOTERM_CC_ALL	GO:0043227~membrane-bounded organelle	63	50.4	0.000361811	ENSMUSG00000027552, ENSMUSG00000024969, ENSMUSG00000030291, ENSMUSG00000028609, ENSMUSG00000022433, ENSMUSG00000034349, ENSMUSG00000027510, ENSMUSG00000036432, ENSMUSG00000020079, ENSMUSG00000009566, ENSMUSG00000026360, ENSMUSG00000042032, ENSMUSG00000031353, ENSMUSG00000074366, ENSMUSG00000074369, ENSMUSG00000025077, ENSMUSG00000026111, ENSMUSG00000020739, ENSMUSG00000022205, ENSMUSG00000022010,…	99	7261	15855	1.38955	0.0606852	0.0103799	0.441808
GOTERM_BP_ALL	GO:0009987~cellular process	72	57.6	0.00178136	ENSMUSG00000027552, ENSMUSG00000025967, ENSMUSG00000035242, ENSMUSG00000024969, ENSMUSG00000028609, ENSMUSG00000030291, ENSMUSG00000022433, ENSMUSG00000034349, ENSMUSG00000027510, ENSMUSG00000021555, ENSMUSG00000036432, ENSMUSG00000005610, ENSMUSG00000020079, ENSMUSG00000009566, ENSMUSG00000026360, ENSMUSG00000002797, ENSMUSG00000026435, ENSMUSG00000045291, ENSMUSG00000029647, ENSMUSG00000042032,…	90	9252	14219	1.22949	0.685614	0.439299	2.62646
GOTERM_CC_ALL	GO:0043229~intracellular organelle	66	52.8	0.00222896	ENSMUSG00000027552, ENSMUSG00000024969, ENSMUSG00000030291, ENSMUSG00000028609, ENSMUSG00000022433, ENSMUSG00000034349, ENSMUSG00000027510, ENSMUSG00000036432, ENSMUSG00000020079, ENSMUSG00000009566, ENSMUSG00000026360, ENSMUSG00000042032, ENSMUSG00000031353, ENSMUSG00000001175, ENSMUSG00000074366, ENSMUSG00000074369, ENSMUSG00000025077, ENSMUSG00000026111, ENSMUSG00000020739, ENSMUSG00000022205,…	99	8186	15855	1.29123	0.320258	0.0536556	2.69344
GOTERM_CC_ALL	GO:0043226~organelle	66	52.8	0.00226402	ENSMUSG00000027552, ENSMUSG00000024969, ENSMUSG00000030291, ENSMUSG00000028609, ENSMUSG00000022433, ENSMUSG00000034349, ENSMUSG00000027510, ENSMUSG00000036432, ENSMUSG00000020079, ENSMUSG00000009566, ENSMUSG00000026360, ENSMUSG00000042032, ENSMUSG00000031353, ENSMUSG00000001175, ENSMUSG00000074366, ENSMUSG00000074369, ENSMUSG00000025077, ENSMUSG00000026111, ENSMUSG00000020739, ENSMUSG00000022205,…	99	8190	15855	1.2906	0.324376	0.047833	2.73526
GOTERM_BP_ALL	GO:0022403~cell cycle phase	8	6.4	0.00446232	ENSMUSG00000027552, ENSMUSG00000025077, ENSMUSG00000042279, ENSMUSG00000034349, ENSMUSG00000041431, ENSMUSG00000022177, ENSMUSG00000020415, ENSMUSG00000021395	90	328	14219	3.85339	0.945116	0.619971	6.45822
GOTERM_MF_ALL	GO:0005488~binding	77	61.6	0.00453269	ENSMUSG00000027552, ENSMUSG00000025967, ENSMUSG00000035242, ENSMUSG00000024969, ENSMUSG00000022433, ENSMUSG00000030291, ENSMUSG00000028609, ENSMUSG00000034349, ENSMUSG00000027510, ENSMUSG00000021555, ENSMUSG00000036432, ENSMUSG00000005610, ENSMUSG00000020079, ENSMUSG00000009566, ENSMUSG00000020372, ENSMUSG00000002797, ENSMUSG00000029647, ENSMUSG00000042032, ENSMUSG00000029686, ENSMUSG00000031353,…	89	11445	15404	1.16444	0.63359	0.394682	5.6229
GOTERM_BP_ALL	GO:0051301~cell division	7	5.6	0.00834966	ENSMUSG00000025077, ENSMUSG00000034349, ENSMUSG00000041431, ENSMUSG00000046323, ENSMUSG00000022177, ENSMUSG00000020782, ENSMUSG00000020415	90	281	14219	3.93567	0.995668	0.743447	11.7649
GOTERM_BP_ALL	GO:0000279~M phase	7	5.6	0.00863042	ENSMUSG00000025077, ENSMUSG00000042279, ENSMUSG00000034349, ENSMUSG00000041431, ENSMUSG00000022177, ENSMUSG00000020415, ENSMUSG00000021395	90	283	14219	3.90785	0.996395	0.675377	12.1371
GOTERM_CC_ALL	GO:0032991~macromolecular complex	26	20.8	0.0106472	ENSMUSG00000027552, ENSMUSG00000025967, ENSMUSG00000028796, ENSMUSG00000052033, ENSMUSG00000030291, ENSMUSG00000028609, ENSMUSG00000026799, ENSMUSG00000005610, ENSMUSG00000009549, ENSMUSG00000024387, ENSMUSG00000021645, ENSMUSG00000029686, ENSMUSG00000031353, ENSMUSG00000004642, ENSMUSG00000036781, ENSMUSG00000050705, ENSMUSG00000020739, ENSMUSG00000002900, ENSMUSG00000008683, ENSMUSG00000028271,…	99	2545	15855	1.63613	0.843051	0.185971	12.2761
GOTERM_BP_ALL	GO:0022402~cell cycle process	8	6.4	0.0115561	ENSMUSG00000027552, ENSMUSG00000025077, ENSMUSG00000042279, ENSMUSG00000034349, ENSMUSG00000041431, ENSMUSG00000022177, ENSMUSG00000020415, ENSMUSG00000021395	90	393	14219	3.21606	0.99947	0.715568	15.9293
GOTERM_BP_ALL	GO:0007276~gamete generation	7	5.6	0.0175826	ENSMUSG00000026360, ENSMUSG00000032623, ENSMUSG00000028609, ENSMUSG00000000811, ENSMUSG00000018238, ENSMUSG00000006418, ENSMUSG00000021395	90	331	14219	3.34115	0.99999	0.806921	23.2645
GOTERM_BP_ALL	GO:0000278~mitotic cell cycle	6	4.8	0.0184745	ENSMUSG00000027552, ENSMUSG00000025077, ENSMUSG00000034349, ENSMUSG00000041431, ENSMUSG00000022177, ENSMUSG00000020415	90	244	14219	3.88497	0.999994	0.779699	24.2979
GOTERM_MF_ALL	GO:0003713~transcription coactivator activity	4	3.2	0.019572	ENSMUSG00000005566, ENSMUSG00000030291, ENSMUSG00000022205, ENSMUSG00000026799	89	100	15404	6.92315	0.987327	0.766857	22.2595
GOTERM_CC_ALL	GO:0044428~nuclear part	15	12	0.0201226	ENSMUSG00000027552, ENSMUSG00000028796, ENSMUSG00000030291, ENSMUSG00000028609, ENSMUSG00000020739, ENSMUSG00000026799, ENSMUSG00000035191, ENSMUSG00000031843, ENSMUSG00000028271, ENSMUSG00000005566, ENSMUSG00000021645, ENSMUSG00000032191, ENSMUSG00000031353, ENSMUSG00000024067, ENSMUSG00000036111	99	1241	15855	1.93576	0.970303	0.296488	22.0208
GOTERM_CC_ALL	GO:0005829~cytosol	9	7.2	0.0203295	ENSMUSG00000002797, ENSMUSG00000052033, ENSMUSG00000038750, ENSMUSG00000027510, ENSMUSG00000021270, ENSMUSG00000026878, ENSMUSG00000066463, ENSMUSG00000029223, ENSMUSG00000024387	99	549	15855	2.62543	0.971369	0.276043	22.2221
GOTERM_MF_ALL	GO:0030234~enzyme regulator activity	10	8	0.0217452	ENSMUSG00000038393, ENSMUSG00000026360, ENSMUSG00000035242, ENSMUSG00000032623, ENSMUSG00000051517, ENSMUSG00000042032, ENSMUSG00000021270, ENSMUSG00000020415, ENSMUSG00000029359, ENSMUSG00000024387	89	721	15404	2.40054	0.99224	0.703195	24.4263
GOTERM_MF_ALL	GO:0016209~antioxidant activity	3	2.4	0.0218672	ENSMUSG00000028691, ENSMUSG00000000811, ENSMUSG00000018339	89	40	15404	12.9809	0.992451	0.623658	24.5463
GOTERM_MF_ALL	GO:0005515~protein binding	44	35.2	0.0238343	ENSMUSG00000027552, ENSMUSG00000035242, ENSMUSG00000028796, ENSMUSG00000052033, ENSMUSG00000030291, ENSMUSG00000032623, ENSMUSG00000034349, ENSMUSG00000021555, ENSMUSG00000037072, ENSMUSG00000029359, ENSMUSG00000064326, ENSMUSG00000020415, ENSMUSG00000026799, ENSMUSG00000004947, ENSMUSG00000036432, ENSMUSG00000005610, ENSMUSG00000024387, ENSMUSG00000009549, ENSMUSG00000020372, ENSMUSG00000002797,…	89	5850	15404	1.30179	0.995162	0.588739	26.4566
GOTERM_MF_ALL	GO:0008134~transcription factor binding	6	4.8	0.0245776	ENSMUSG00000005566, ENSMUSG00000030291, ENSMUSG00000043909, ENSMUSG00000022205, ENSMUSG00000026799, ENSMUSG00000024387	89	288	15404	3.60581	0.995911	0.544174	27.1668
GOTERM_CC_ALL	GO:0005819~spindle	4	3.2	0.0300214	ENSMUSG00000001175, ENSMUSG00000020739, ENSMUSG00000022177, ENSMUSG00000021395	99	109	15855	5.87712	0.994873	0.355602	31.131
GOTERM_BP_ALL	GO:0000280~nuclear division	5	4	0.0313285	ENSMUSG00000025077, ENSMUSG00000034349, ENSMUSG00000041431, ENSMUSG00000022177, ENSMUSG00000020415	90	190	14219	4.1576	1	0.899267	37.8208
GOTERM_BP_ALL	GO:0007067~mitosis	5	4	0.0313285	ENSMUSG00000025077, ENSMUSG00000034349, ENSMUSG00000041431, ENSMUSG00000022177, ENSMUSG00000020415	90	190	14219	4.1576	1	0.899267	37.8208
GOTERM_BP_ALL	GO:0000087~M phase of mitotic cell cycle	5	4	0.0334465	ENSMUSG00000025077, ENSMUSG00000034349, ENSMUSG00000041431, ENSMUSG00000022177, ENSMUSG00000020415	90	194	14219	4.07188	1	0.890058	39.8197
GOTERM_BP_ALL	GO:0019953~sexual reproduction	7	5.6	0.0340024	ENSMUSG00000026360, ENSMUSG00000032623, ENSMUSG00000028609, ENSMUSG00000000811, ENSMUSG00000018238, ENSMUSG00000006418, ENSMUSG00000021395	90	386	14219	2.86508	1	0.870106	40.3343
GOTERM_BP_ALL	GO:0048285~organelle fission	5	4	0.0350888	ENSMUSG00000025077, ENSMUSG00000034349, ENSMUSG00000041431, ENSMUSG00000022177, ENSMUSG00000020415	90	197	14219	4.00987	1	0.855115	41.3282
GOTERM_MF_ALL	GO:0003723~RNA binding	9	7.2	0.0380092	ENSMUSG00000066867, ENSMUSG00000021645, ENSMUSG00000032623, ENSMUSG00000028609, ENSMUSG00000051695, ENSMUSG00000026111, ENSMUSG00000027510, ENSMUSG00000004642, ENSMUSG00000009549	89	672	15404	2.31802	0.999809	0.657156	38.9593
GOTERM_MF_ALL	GO:0003676~nucleic acid binding	25	20	0.0395013	ENSMUSG00000027552, ENSMUSG00000028796, ENSMUSG00000025967, ENSMUSG00000032623, ENSMUSG00000028609, ENSMUSG00000027510, ENSMUSG00000054310, ENSMUSG00000020079, ENSMUSG00000005610, ENSMUSG00000009549, ENSMUSG00000005566, ENSMUSG00000021645, ENSMUSG00000004642, ENSMUSG00000074366, ENSMUSG00000074369, ENSMUSG00000066867, ENSMUSG00000026111, ENSMUSG00000022205, ENSMUSG00000022010, ENSMUSG00000028271,…	89	2949	15404	1.46727	0.999865	0.628294	40.1544
GOTERM_BP_ALL	GO:0022414~reproductive process	9	7.2	0.0401019	ENSMUSG00000026360, ENSMUSG00000032623, ENSMUSG00000028609, ENSMUSG00000000811, ENSMUSG00000018238, ENSMUSG00000029359, ENSMUSG00000002900, ENSMUSG00000006418, ENSMUSG00000021395	90	620	14219	2.29339	1	0.870394	45.7176
GOTERM_BP_ALL	GO:0016071~mRNA metabolic process	6	4.8	0.0409581	ENSMUSG00000021645, ENSMUSG00000028609, ENSMUSG00000051695, ENSMUSG00000027510, ENSMUSG00000029647, ENSMUSG00000004642	90	302	14219	3.13885	1	0.856106	46.4359
GOTERM_BP_ALL	GO:0000003~reproduction	9	7.2	0.0413957	ENSMUSG00000026360, ENSMUSG00000032623, ENSMUSG00000028609, ENSMUSG00000000811, ENSMUSG00000018238, ENSMUSG00000029359, ENSMUSG00000002900, ENSMUSG00000006418, ENSMUSG00000021395	90	624	14219	2.27869	1	0.839455	46.7996
GOTERM_BP_ALL	GO:0032504~multicellular organism reproduction	7	5.6	0.043109	ENSMUSG00000026360, ENSMUSG00000032623, ENSMUSG00000028609, ENSMUSG00000000811, ENSMUSG00000018238, ENSMUSG00000006418, ENSMUSG00000021395	90	409	14219	2.70397	1	0.832608	48.2015
GOTERM_BP_ALL	GO:0048609~reproductive process in a multicellular organism	7	5.6	0.043109	ENSMUSG00000026360, ENSMUSG00000032623, ENSMUSG00000028609, ENSMUSG00000000811, ENSMUSG00000018238, ENSMUSG00000006418, ENSMUSG00000021395	90	409	14219	2.70397	1	0.832608	48.2015
GOTERM_CC_ALL	GO:0031981~nuclear lumen	11	8.8	0.046028	ENSMUSG00000027552, ENSMUSG00000028271, ENSMUSG00000005566, ENSMUSG00000030291, ENSMUSG00000028609, ENSMUSG00000026799, ENSMUSG00000024067, ENSMUSG00000031353, ENSMUSG00000035191, ENSMUSG00000031843, ENSMUSG00000036111	99	883	15855	1.99509	0.999712	0.465846	43.8175
GOTERM_CC_ALL	GO:0070013~intracellular organelle lumen	13	10.4	0.0463672	ENSMUSG00000027552, ENSMUSG00000030291, ENSMUSG00000028609, ENSMUSG00000037072, ENSMUSG00000026799, ENSMUSG00000035191, ENSMUSG00000031843, ENSMUSG00000020079, ENSMUSG00000028271, ENSMUSG00000005566, ENSMUSG00000031353, ENSMUSG00000024067, ENSMUSG00000036111	99	1133	15855	1.83757	0.999729	0.443826	44.0614
GOTERM_CC_ALL	GO:0043233~organelle lumen	13	10.4	0.0471467	ENSMUSG00000027552, ENSMUSG00000030291, ENSMUSG00000028609, ENSMUSG00000037072, ENSMUSG00000026799, ENSMUSG00000035191, ENSMUSG00000031843, ENSMUSG00000020079, ENSMUSG00000028271, ENSMUSG00000005566, ENSMUSG00000031353, ENSMUSG00000024067, ENSMUSG00000036111	99	1136	15855	1.83272	0.999765	0.427072	44.6184
GOTERM_BP_ALL	GO:0007292~female gamete generation	3	2.4	0.0479743	ENSMUSG00000032623, ENSMUSG00000028609, ENSMUSG00000018238	90	56	14219	8.46369	1	0.846933	51.9968
GOTERM_MF_ALL	GO:0004857~enzyme inhibitor activity	5	4	0.0504664	ENSMUSG00000038393, ENSMUSG00000035242, ENSMUSG00000032623, ENSMUSG00000020415, ENSMUSG00000029359	89	243	15404	3.56129	0.999989	0.681596	48.2975
GOTERM_BP_ALL	GO:0016070~RNA metabolic process	9	7.2	0.0550971	ENSMUSG00000028271, ENSMUSG00000021645, ENSMUSG00000030291, ENSMUSG00000028609, ENSMUSG00000051695, ENSMUSG00000027510, ENSMUSG00000029647, ENSMUSG00000004642, ENSMUSG00000005610	90	662	14219	2.14789	1	0.87041	57.0876
GOTERM_BP_ALL	GO:0045454~cell redox homeostasis	3	2.4	0.0575192	ENSMUSG00000041571, ENSMUSG00000028691, ENSMUSG00000000811	90	62	14219	7.64462	1	0.867809	58.7006
GOTERM_CC_ALL	GO:0031974~membrane-enclosed lumen	13	10.4	0.0578225	ENSMUSG00000027552, ENSMUSG00000030291, ENSMUSG00000028609, ENSMUSG00000037072, ENSMUSG00000026799, ENSMUSG00000035191, ENSMUSG00000031843, ENSMUSG00000020079, ENSMUSG00000028271, ENSMUSG00000005566, ENSMUSG00000031353, ENSMUSG00000024067, ENSMUSG00000036111	99	1174	15855	1.7734	0.999967	0.474817	51.7506
GOTERM_BP_ALL	GO:0006575~cellular amino acid derivative metabolic process	4	3.2	0.0585479	ENSMUSG00000035242, ENSMUSG00000000811, ENSMUSG00000042032, ENSMUSG00000018339	90	141	14219	4.48195	1	0.858827	59.3684
GOTERM_CC_ALL	GO:0044444~cytoplasmic part	34	27.2	0.0660198	ENSMUSG00000025967, ENSMUSG00000024969, ENSMUSG00000052033, ENSMUSG00000028691, ENSMUSG00000038750, ENSMUSG00000035885, ENSMUSG00000027510, ENSMUSG00000037072, ENSMUSG00000066463, ENSMUSG00000005610, ENSMUSG00000020079, ENSMUSG00000009549, ENSMUSG00000009566, ENSMUSG00000024387, ENSMUSG00000002797, ENSMUSG00000042032, ENSMUSG00000036781, ENSMUSG00000038502, ENSMUSG00000050705, ENSMUSG00000026111,…	99	4184	15855	1.30142	0.999993	0.500952	56.6433
GOTERM_CC_ALL	GO:0030529~ribonucleoprotein complex	7	5.6	0.0665779	ENSMUSG00000008683, ENSMUSG00000021645, ENSMUSG00000028609, ENSMUSG00000051695, ENSMUSG00000004642, ENSMUSG00000036781, ENSMUSG00000009549	99	462	15855	2.42654	0.999993	0.484276	56.9592
GOTERM_MF_ALL	GO:0016881~acid-amino acid ligase activity	4	3.2	0.069522	ENSMUSG00000045291, ENSMUSG00000029686, ENSMUSG00000036432, ENSMUSG00000009566	89	166	15404	4.17057	1	0.764887	60.0647
GOTERM_BP_ALL	GO:0044237~cellular metabolic process	45	36	0.0705053	ENSMUSG00000027552, ENSMUSG00000025967, ENSMUSG00000035242, ENSMUSG00000024969, ENSMUSG00000052033, ENSMUSG00000028609, ENSMUSG00000030291, ENSMUSG00000022433, ENSMUSG00000028691, ENSMUSG00000027510, ENSMUSG00000037072, ENSMUSG00000026799, ENSMUSG00000020415, ENSMUSG00000036432, ENSMUSG00000005610, ENSMUSG00000009566, ENSMUSG00000078365, ENSMUSG00000005566, ENSMUSG00000021645, ENSMUSG00000045291,…	90	5857	14219	1.21385	1	0.895605	66.4267
GOTERM_BP_ALL	GO:0070301~cellular response to hydrogen peroxide	2	1.6	0.0726053	ENSMUSG00000028691, ENSMUSG00000018339	90	12	14219	26.3315	1	0.891781	67.5414
GOTERM_BP_ALL	GO:0042744~hydrogen peroxide catabolic process	2	1.6	0.0726053	ENSMUSG00000028691, ENSMUSG00000018339	90	12	14219	26.3315	1	0.891781	67.5414
GOTERM_CC_ALL	GO:0005654~nucleoplasm	8	6.4	0.0774857	ENSMUSG00000027552, ENSMUSG00000028271, ENSMUSG00000005566, ENSMUSG00000030291, ENSMUSG00000028609, ENSMUSG00000026799, ENSMUSG00000024067, ENSMUSG00000031353	99	599	15855	2.13892	0.999999	0.520188	62.7251
GOTERM_BP_ALL	GO:0006397~mRNA processing	5	4	0.0819863	ENSMUSG00000021645, ENSMUSG00000028609, ENSMUSG00000051695, ENSMUSG00000027510, ENSMUSG00000004642	90	262	14219	3.01506	1	0.910525	72.112
GOTERM_MF_ALL	GO:0003712~transcription cofactor activity	4	3.2	0.0839644	ENSMUSG00000005566, ENSMUSG00000030291, ENSMUSG00000022205, ENSMUSG00000026799	89	180	15404	3.84619	1	0.801138	67.28
GOTERM_BP_ALL	GO:0044260~cellular macromolecule metabolic process	36	28.8	0.086319	ENSMUSG00000027552, ENSMUSG00000025967, ENSMUSG00000024969, ENSMUSG00000052033, ENSMUSG00000028609, ENSMUSG00000022433, ENSMUSG00000030291, ENSMUSG00000027510, ENSMUSG00000037072, ENSMUSG00000026799, ENSMUSG00000020415, ENSMUSG00000036432, ENSMUSG00000005610, ENSMUSG00000078365, ENSMUSG00000005566, ENSMUSG00000021645, ENSMUSG00000045291, ENSMUSG00000029647, ENSMUSG00000042032, ENSMUSG00000029686,…	90	4549	14219	1.2503	1	0.91294	74.0135
GOTERM_BP_ALL	GO:0044267~cellular protein metabolic process	19	15.2	0.0951375	ENSMUSG00000025967, ENSMUSG00000024969, ENSMUSG00000052033, ENSMUSG00000022433, ENSMUSG00000037072, ENSMUSG00000018648, ENSMUSG00000036432, ENSMUSG00000005610, ENSMUSG00000008683, ENSMUSG00000028271, ENSMUSG00000078365, ENSMUSG00000005566, ENSMUSG00000045291, ENSMUSG00000041431, ENSMUSG00000029647, ENSMUSG00000021270, ENSMUSG00000029686, ENSMUSG00000029223, ENSMUSG00000036781	90	2088	14219	1.43764	1	0.925375	77.5161
GOTERM_CC_ALL	GO:0044451~nucleoplasm part	7	5.6	0.0980823	ENSMUSG00000027552, ENSMUSG00000028271, ENSMUSG00000030291, ENSMUSG00000028609, ENSMUSG00000026799, ENSMUSG00000024067, ENSMUSG00000031353	99	513	15855	2.1853	1	0.590557	71.7233
GOTERM_MF_ALL	GO:0016879~ligase activity, forming carbon-nitrogen bonds	4	3.2	0.0984279	ENSMUSG00000045291, ENSMUSG00000029686, ENSMUSG00000036432, ENSMUSG00000009566	89	193	15404	3.58712	1	0.828206	73.2844

## Sheet: kegg
Category	Term	Count	%	PValue	Genes	List Total	Pop Hits	Pop Total	Fold Enrichment	Bonferroni	Benjamini	FDR
KEGG_PATHWAY	mmu04114:Oocyte meiosis	5	4	0.0040009	ENSMUSG00000001175, ENSMUSG00000078365, ENSMUSG00000041431, ENSMUSG00000029686, ENSMUSG00000020415	34	115	5738	7.3376	0.191418	0.191418	3.83581
KEGG_PATHWAY	mmu04110:Cell cycle	4	3.2	0.0363618	ENSMUSG00000027552, ENSMUSG00000041431, ENSMUSG00000029686, ENSMUSG00000020415	34	128	5738	5.2739	0.859576	0.625268	30.3282
KEGG_PATHWAY	mmu04914:Progesterone-mediated oocyte maturation	3	2.4	0.0852272	ENSMUSG00000078365, ENSMUSG00000041431, ENSMUSG00000021270	34	85	5738	5.9564	0.991096	0.792731	58.0673
