# Supplementary material for: Integrated sequencing of exome and mRNA of large-sized single cells
Source: Sci Rep. 2018 Jan 10;8:384. doi: 10.1038/s41598-017-18730-y (PMC5762704; doi:10.1038/s41598-017-18730-y)
Supplement: Supplementary file 3 — Supplementary Table 5 [file 41598_2017_18730_MOESM3_ESM.xlsx]

## Sheet: goterm
Category	Term	Count	%	PValue	Genes	List Total	Pop Hits	Pop Total	Fold Enrichment	Bonferroni	Benjamini	FDR
GOTERM_CC_ALL	GO:0005622~intracellular	81	73.6364	3.7757e-08	ENSMUSG00000027552, ENSMUSG00000022433, ENSMUSG00000030291, ENSMUSG00000028609, ENSMUSG00000038750, ENSMUSG00000027510, ENSMUSG00000036432, ENSMUSG00000005610, ENSMUSG00000009566, ENSMUSG00000060572, ENSMUSG00000020372, ENSMUSG00000002797, ENSMUSG00000026360, ENSMUSG00000018509, ENSMUSG00000051517, ENSMUSG00000033020, ENSMUSG00000029647, ENSMUSG00000042032, ENSMUSG00000020782, ENSMUSG00000029686,…	91	10033	15855	1.40663	5.66353e-06	5.66353e-06	4.50881e-05
GOTERM_CC_ALL	GO:0044424~intracellular part	79	71.8182	4.66766e-08	ENSMUSG00000027552, ENSMUSG00000022433, ENSMUSG00000030291, ENSMUSG00000028609, ENSMUSG00000038750, ENSMUSG00000027510, ENSMUSG00000036432, ENSMUSG00000005610, ENSMUSG00000009566, ENSMUSG00000060572, ENSMUSG00000020372, ENSMUSG00000002797, ENSMUSG00000026360, ENSMUSG00000018509, ENSMUSG00000033020, ENSMUSG00000029647, ENSMUSG00000042032, ENSMUSG00000020782, ENSMUSG00000029686, ENSMUSG00000031353,…	91	9598	15855	1.43407	7.00147e-06	3.50074e-06	5.57396e-05
GOTERM_CC_ALL	GO:0005737~cytoplasm	59	53.6364	4.80832e-06	ENSMUSG00000027552, ENSMUSG00000028609, ENSMUSG00000022433, ENSMUSG00000038750, ENSMUSG00000027510, ENSMUSG00000036432, ENSMUSG00000005610, ENSMUSG00000009566, ENSMUSG00000020372, ENSMUSG00000002797, ENSMUSG00000018509, ENSMUSG00000029647, ENSMUSG00000042032, ENSMUSG00000020782, ENSMUSG00000001175, ENSMUSG00000026111, ENSMUSG00000020739, ENSMUSG00000035191, ENSMUSG00000018648, ENSMUSG00000053317,…	91	6468	15855	1.5893	0.000720989	0.000240388	0.00574178
GOTERM_MF_ALL	GO:0008430~selenium binding	5	4.54545	1.55601e-05	ENSMUSG00000041571, ENSMUSG00000076437, ENSMUSG00000037072, ENSMUSG00000018339, ENSMUSG00000042682	77	31	15404	32.2664	0.00326231	0.00326231	0.0196569
GOTERM_BP_ALL	GO:0007049~cell cycle	14	12.7273	2.1863e-05	ENSMUSG00000027552, ENSMUSG00000038393, ENSMUSG00000001175, ENSMUSG00000025077, ENSMUSG00000027510, ENSMUSG00000020415, ENSMUSG00000021395, ENSMUSG00000036432, ENSMUSG00000026360, ENSMUSG00000018509, ENSMUSG00000042279, ENSMUSG00000020782, ENSMUSG00000040084, ENSMUSG00000023572	78	611	14219	4.17697	0.0132265	0.0132265	0.0323509
GOTERM_CC_ALL	GO:0005634~nucleus	44	40	2.40663e-05	ENSMUSG00000027552, ENSMUSG00000028609, ENSMUSG00000030291, ENSMUSG00000022433, ENSMUSG00000028691, ENSMUSG00000027510, ENSMUSG00000064326, ENSMUSG00000026799, ENSMUSG00000020415, ENSMUSG00000004947, ENSMUSG00000054310, ENSMUSG00000036432, ENSMUSG00000026360, ENSMUSG00000018509, ENSMUSG00000005566, ENSMUSG00000021645, ENSMUSG00000033020, ENSMUSG00000004642, ENSMUSG00000031353, ENSMUSG00000023572,…	91	4315	15855	1.77663	0.00360347	0.000902088	0.0287353
GOTERM_BP_ALL	GO:0009987~cellular process	65	59.0909	0.000362293	ENSMUSG00000027552, ENSMUSG00000028609, ENSMUSG00000030291, ENSMUSG00000022433, ENSMUSG00000027510, ENSMUSG00000036432, ENSMUSG00000005610, ENSMUSG00000009566, ENSMUSG00000026360, ENSMUSG00000002797, ENSMUSG00000018509, ENSMUSG00000026435, ENSMUSG00000033020, ENSMUSG00000029647, ENSMUSG00000042032, ENSMUSG00000020782, ENSMUSG00000029686, ENSMUSG00000031353, ENSMUSG00000021598, ENSMUSG00000001175,…	78	9252	14219	1.28071	0.198024	0.104469	0.534831
GOTERM_CC_ALL	GO:0043231~intracellular membrane-bounded organelle	58	52.7273	0.000576336	ENSMUSG00000027552, ENSMUSG00000030291, ENSMUSG00000028609, ENSMUSG00000022433, ENSMUSG00000027510, ENSMUSG00000036432, ENSMUSG00000009566, ENSMUSG00000026360, ENSMUSG00000018509, ENSMUSG00000033020, ENSMUSG00000042032, ENSMUSG00000031353, ENSMUSG00000021598, ENSMUSG00000074366, ENSMUSG00000074369, ENSMUSG00000025077, ENSMUSG00000026111, ENSMUSG00000020739, ENSMUSG00000022205, ENSMUSG00000035191,…	91	7255	15855	1.39289	0.0828419	0.0171464	0.686075
GOTERM_CC_ALL	GO:0043227~membrane-bounded organelle	58	52.7273	0.000591199	ENSMUSG00000027552, ENSMUSG00000030291, ENSMUSG00000028609, ENSMUSG00000022433, ENSMUSG00000027510, ENSMUSG00000036432, ENSMUSG00000009566, ENSMUSG00000026360, ENSMUSG00000018509, ENSMUSG00000033020, ENSMUSG00000042032, ENSMUSG00000031353, ENSMUSG00000021598, ENSMUSG00000074366, ENSMUSG00000074369, ENSMUSG00000025077, ENSMUSG00000026111, ENSMUSG00000020739, ENSMUSG00000022205, ENSMUSG00000035191,…	91	7261	15855	1.39173	0.0848854	0.0146756	0.70371
GOTERM_CC_ALL	GO:0043229~intracellular organelle	62	56.3636	0.00135072	ENSMUSG00000027552, ENSMUSG00000030291, ENSMUSG00000028609, ENSMUSG00000022433, ENSMUSG00000027510, ENSMUSG00000036432, ENSMUSG00000009566, ENSMUSG00000060572, ENSMUSG00000026360, ENSMUSG00000018509, ENSMUSG00000033020, ENSMUSG00000042032, ENSMUSG00000031353, ENSMUSG00000021598, ENSMUSG00000001175, ENSMUSG00000074366, ENSMUSG00000074369, ENSMUSG00000025077, ENSMUSG00000026111, ENSMUSG00000020739,…	91	8186	15855	1.31961	0.183514	0.0285481	1.60112
GOTERM_CC_ALL	GO:0043226~organelle	62	56.3636	0.00137198	ENSMUSG00000027552, ENSMUSG00000030291, ENSMUSG00000028609, ENSMUSG00000022433, ENSMUSG00000027510, ENSMUSG00000036432, ENSMUSG00000009566, ENSMUSG00000060572, ENSMUSG00000026360, ENSMUSG00000018509, ENSMUSG00000033020, ENSMUSG00000042032, ENSMUSG00000031353, ENSMUSG00000021598, ENSMUSG00000001175, ENSMUSG00000074366, ENSMUSG00000074369, ENSMUSG00000025077, ENSMUSG00000026111, ENSMUSG00000020739,…	91	8190	15855	1.31896	0.186116	0.0254137	1.62613
GOTERM_BP_ALL	GO:0006417~regulation of translation	5	4.54545	0.00210409	ENSMUSG00000028609, ENSMUSG00000040435, ENSMUSG00000005610, ENSMUSG00000025451, ENSMUSG00000009549	78	100	14219	9.11474	0.722724	0.347915	3.06911
GOTERM_CC_ALL	GO:0044428~nuclear part	16	14.5455	0.00405393	ENSMUSG00000027552, ENSMUSG00000030291, ENSMUSG00000028609, ENSMUSG00000020739, ENSMUSG00000026799, ENSMUSG00000035191, ENSMUSG00000031843, ENSMUSG00000005566, ENSMUSG00000021645, ENSMUSG00000032191, ENSMUSG00000033020, ENSMUSG00000031353, ENSMUSG00000024067, ENSMUSG00000036111, ENSMUSG00000021598, ENSMUSG00000039771	91	1241	15855	2.24633	0.456282	0.0654618	4.73512
GOTERM_CC_ALL	GO:0031981~nuclear lumen	13	11.8182	0.00411821	ENSMUSG00000027552, ENSMUSG00000030291, ENSMUSG00000028609, ENSMUSG00000026799, ENSMUSG00000035191, ENSMUSG00000031843, ENSMUSG00000005566, ENSMUSG00000033020, ENSMUSG00000031353, ENSMUSG00000024067, ENSMUSG00000036111, ENSMUSG00000021598, ENSMUSG00000039771	91	883	15855	2.56512	0.461521	0.0600237	4.80852
GOTERM_CC_ALL	GO:0070013~intracellular organelle lumen	15	13.6364	0.00455261	ENSMUSG00000027552, ENSMUSG00000030291, ENSMUSG00000028609, ENSMUSG00000037072, ENSMUSG00000026799, ENSMUSG00000035191, ENSMUSG00000025130, ENSMUSG00000031843, ENSMUSG00000005566, ENSMUSG00000033020, ENSMUSG00000031353, ENSMUSG00000024067, ENSMUSG00000036111, ENSMUSG00000021598, ENSMUSG00000039771	91	1133	15855	2.30667	0.495633	0.0603265	5.30319
GOTERM_BP_ALL	GO:0045454~cell redox homeostasis	4	3.63636	0.0045915	ENSMUSG00000041571, ENSMUSG00000076437, ENSMUSG00000028691, ENSMUSG00000025130	78	62	14219	11.761	0.939352	0.503745	6.58401
GOTERM_CC_ALL	GO:0043233~organelle lumen	15	13.6364	0.00466002	ENSMUSG00000027552, ENSMUSG00000030291, ENSMUSG00000028609, ENSMUSG00000037072, ENSMUSG00000026799, ENSMUSG00000035191, ENSMUSG00000025130, ENSMUSG00000031843, ENSMUSG00000005566, ENSMUSG00000033020, ENSMUSG00000031353, ENSMUSG00000024067, ENSMUSG00000036111, ENSMUSG00000021598, ENSMUSG00000039771	91	1136	15855	2.30058	0.503731	0.0567147	5.42514
GOTERM_CC_ALL	GO:0031974~membrane-enclosed lumen	15	13.6364	0.00620884	ENSMUSG00000027552, ENSMUSG00000030291, ENSMUSG00000028609, ENSMUSG00000037072, ENSMUSG00000026799, ENSMUSG00000035191, ENSMUSG00000025130, ENSMUSG00000031843, ENSMUSG00000005566, ENSMUSG00000033020, ENSMUSG00000031353, ENSMUSG00000024067, ENSMUSG00000036111, ENSMUSG00000021598, ENSMUSG00000039771	91	1174	15855	2.22612	0.607111	0.0693423	7.16764
GOTERM_CC_ALL	GO:0005654~nucleoplasm	10	9.09091	0.00687224	ENSMUSG00000027552, ENSMUSG00000005566, ENSMUSG00000030291, ENSMUSG00000028609, ENSMUSG00000033020, ENSMUSG00000026799, ENSMUSG00000024067, ENSMUSG00000031353, ENSMUSG00000039771, ENSMUSG00000021598	91	599	15855	2.90869	0.644558	0.0712218	7.90497
GOTERM_CC_ALL	GO:0032991~macromolecular complex	25	22.7273	0.00688173	ENSMUSG00000027552, ENSMUSG00000052033, ENSMUSG00000030291, ENSMUSG00000028609, ENSMUSG00000026799, ENSMUSG00000005610, ENSMUSG00000009549, ENSMUSG00000024387, ENSMUSG00000018509, ENSMUSG00000021645, ENSMUSG00000033020, ENSMUSG00000029686, ENSMUSG00000031353, ENSMUSG00000004642, ENSMUSG00000036781, ENSMUSG00000021598, ENSMUSG00000050705, ENSMUSG00000020739, ENSMUSG00000008683, ENSMUSG00000042279,…	91	2545	15855	1.7115	0.645068	0.0667248	7.91548
GOTERM_BP_ALL	GO:0010608~posttranscriptional regulation of gene expression	5	4.54545	0.00847622	ENSMUSG00000028609, ENSMUSG00000040435, ENSMUSG00000005610, ENSMUSG00000025451, ENSMUSG00000009549	78	148	14219	6.15861	0.994395	0.645414	11.8365
GOTERM_BP_ALL	GO:0022403~cell cycle phase	7	6.36364	0.00865222	ENSMUSG00000027552, ENSMUSG00000025077, ENSMUSG00000018509, ENSMUSG00000042279, ENSMUSG00000020415, ENSMUSG00000040084, ENSMUSG00000021395	78	328	14219	3.89044	0.994969	0.586055	12.0678
GOTERM_CC_ALL	GO:0044451~nucleoplasm part	9	8.18182	0.00866541	ENSMUSG00000027552, ENSMUSG00000030291, ENSMUSG00000028609, ENSMUSG00000033020, ENSMUSG00000026799, ENSMUSG00000024067, ENSMUSG00000031353, ENSMUSG00000039771, ENSMUSG00000021598	91	513	15855	3.05668	0.728957	0.0783524	9.8712
GOTERM_BP_ALL	GO:0016070~RNA metabolic process	10	9.09091	0.00930232	ENSMUSG00000021645, ENSMUSG00000030291, ENSMUSG00000028609, ENSMUSG00000051695, ENSMUSG00000033020, ENSMUSG00000027510, ENSMUSG00000029647, ENSMUSG00000004642, ENSMUSG00000005610, ENSMUSG00000025451	78	662	14219	2.7537	0.996626	0.556514	12.9173
GOTERM_MF_ALL	GO:0003713~transcription coactivator activity	4	3.63636	0.0132548	ENSMUSG00000005566, ENSMUSG00000030291, ENSMUSG00000022205, ENSMUSG00000026799	77	100	15404	8.00208	0.939319	0.753664	15.5138
GOTERM_BP_ALL	GO:0044260~cellular macromolecule metabolic process	35	31.8182	0.0166022	ENSMUSG00000027552, ENSMUSG00000052033, ENSMUSG00000028609, ENSMUSG00000030291, ENSMUSG00000022433, ENSMUSG00000027510, ENSMUSG00000037072, ENSMUSG00000026799, ENSMUSG00000020415, ENSMUSG00000036432, ENSMUSG00000005610, ENSMUSG00000078365, ENSMUSG00000005566, ENSMUSG00000021645, ENSMUSG00000033020, ENSMUSG00000029647, ENSMUSG00000042032, ENSMUSG00000029686, ENSMUSG00000031353, ENSMUSG00000004642,…	78	4549	14219	1.40258	0.999963	0.720416	21.9456
GOTERM_BP_ALL	GO:0051301~cell division	6	5.45455	0.0181056	ENSMUSG00000025077, ENSMUSG00000018509, ENSMUSG00000046323, ENSMUSG00000020782, ENSMUSG00000020415, ENSMUSG00000040084	78	281	14219	3.89242	0.999985	0.709565	23.6931
GOTERM_BP_ALL	GO:0000279~M phase	6	5.45455	0.0186094	ENSMUSG00000025077, ENSMUSG00000018509, ENSMUSG00000042279, ENSMUSG00000020415, ENSMUSG00000040084, ENSMUSG00000021395	78	283	14219	3.86491	0.999989	0.681455	24.2705
GOTERM_BP_ALL	GO:0022402~cell cycle process	7	6.36364	0.0196084	ENSMUSG00000027552, ENSMUSG00000025077, ENSMUSG00000018509, ENSMUSG00000042279, ENSMUSG00000020415, ENSMUSG00000040084, ENSMUSG00000021395	78	393	14219	3.24698	0.999994	0.66592	25.4033
GOTERM_BP_ALL	GO:0016071~mRNA metabolic process	6	5.45455	0.0238632	ENSMUSG00000021645, ENSMUSG00000028609, ENSMUSG00000051695, ENSMUSG00000027510, ENSMUSG00000029647, ENSMUSG00000004642	78	302	14219	3.62175	1	0.706459	30.0536
GOTERM_CC_ALL	GO:0005819~spindle	4	3.63636	0.0241135	ENSMUSG00000001175, ENSMUSG00000018509, ENSMUSG00000020739, ENSMUSG00000021395	91	109	15855	6.39379	0.974302	0.19376	25.2846
GOTERM_CC_ALL	GO:0044446~intracellular organelle part	27	24.5455	0.0298122	ENSMUSG00000027552, ENSMUSG00000030291, ENSMUSG00000028609, ENSMUSG00000035885, ENSMUSG00000037072, ENSMUSG00000026799, ENSMUSG00000060572, ENSMUSG00000005566, ENSMUSG00000018509, ENSMUSG00000021645, ENSMUSG00000033020, ENSMUSG00000031353, ENSMUSG00000021598, ENSMUSG00000001175, ENSMUSG00000020739, ENSMUSG00000025130, ENSMUSG00000035191, ENSMUSG00000031843, ENSMUSG00000021395, ENSMUSG00000051811,…	91	3194	15855	1.47283	0.989325	0.222921	30.3315
GOTERM_CC_ALL	GO:0044422~organelle part	27	24.5455	0.0322215	ENSMUSG00000027552, ENSMUSG00000030291, ENSMUSG00000028609, ENSMUSG00000035885, ENSMUSG00000037072, ENSMUSG00000026799, ENSMUSG00000060572, ENSMUSG00000005566, ENSMUSG00000018509, ENSMUSG00000021645, ENSMUSG00000033020, ENSMUSG00000031353, ENSMUSG00000021598, ENSMUSG00000001175, ENSMUSG00000020739, ENSMUSG00000025130, ENSMUSG00000035191, ENSMUSG00000031843, ENSMUSG00000021395, ENSMUSG00000051811,…	91	3216	15855	1.46276	0.992648	0.227844	32.3697
GOTERM_BP_ALL	GO:0043170~macromolecule metabolic process	37	33.6364	0.0326714	ENSMUSG00000027552, ENSMUSG00000052033, ENSMUSG00000028609, ENSMUSG00000030291, ENSMUSG00000022433, ENSMUSG00000027510, ENSMUSG00000037072, ENSMUSG00000026799, ENSMUSG00000020415, ENSMUSG00000036432, ENSMUSG00000005610, ENSMUSG00000078365, ENSMUSG00000005566, ENSMUSG00000021645, ENSMUSG00000033020, ENSMUSG00000029647, ENSMUSG00000042032, ENSMUSG00000029686, ENSMUSG00000004642, ENSMUSG00000031353,…	78	5110	14219	1.31994	1	0.78904	38.8347
GOTERM_BP_ALL	GO:0007276~gamete generation	6	5.45455	0.0335909	ENSMUSG00000026360, ENSMUSG00000032623, ENSMUSG00000028609, ENSMUSG00000018238, ENSMUSG00000006418, ENSMUSG00000021395	78	331	14219	3.30444	1	0.773794	39.6895
GOTERM_BP_ALL	GO:0006986~response to unfolded protein	3	2.72727	0.0345522	ENSMUSG00000021270, ENSMUSG00000040435, ENSMUSG00000024387	78	54	14219	10.1275	1	0.760123	40.5713
GOTERM_BP_ALL	GO:0044237~cellular metabolic process	41	37.2727	0.0362247	ENSMUSG00000027552, ENSMUSG00000052033, ENSMUSG00000028609, ENSMUSG00000030291, ENSMUSG00000028691, ENSMUSG00000022433, ENSMUSG00000027510, ENSMUSG00000037072, ENSMUSG00000026799, ENSMUSG00000020415, ENSMUSG00000036432, ENSMUSG00000005610, ENSMUSG00000009566, ENSMUSG00000078365, ENSMUSG00000005566, ENSMUSG00000021645, ENSMUSG00000033020, ENSMUSG00000029647, ENSMUSG00000042032, ENSMUSG00000029686,…	78	5857	14219	1.2761	1	0.754484	42.0768
GOTERM_CC_ALL	GO:0000777~condensed chromosome kinetochore	3	2.72727	0.0364193	ENSMUSG00000018509, ENSMUSG00000020739, ENSMUSG00000040084	91	53	15855	9.86212	0.99617	0.242887	35.7908
GOTERM_CC_ALL	GO:0005829~cytosol	8	7.27273	0.0364337	ENSMUSG00000002797, ENSMUSG00000052033, ENSMUSG00000038750, ENSMUSG00000027510, ENSMUSG00000021270, ENSMUSG00000066463, ENSMUSG00000029223, ENSMUSG00000024387	91	549	15855	2.53888	0.996178	0.232871	35.8023
GOTERM_BP_ALL	GO:0007292~female gamete generation	3	2.72727	0.0369285	ENSMUSG00000032623, ENSMUSG00000028609, ENSMUSG00000018238	78	56	14219	9.7658	1	0.740229	42.6997
GOTERM_BP_ALL	GO:0006915~apoptosis	7	6.36364	0.0400054	ENSMUSG00000002797, ENSMUSG00000032191, ENSMUSG00000029686, ENSMUSG00000040435, ENSMUSG00000064326, ENSMUSG00000040084, ENSMUSG00000036432	78	465	14219	2.74422	1	0.748757	45.35
GOTERM_BP_ALL	GO:0012501~programmed cell death	7	6.36364	0.0428813	ENSMUSG00000002797, ENSMUSG00000032191, ENSMUSG00000029686, ENSMUSG00000040435, ENSMUSG00000064326, ENSMUSG00000040084, ENSMUSG00000036432	78	473	14219	2.69781	1	0.754583	47.7235
GOTERM_BP_ALL	GO:0000278~mitotic cell cycle	5	4.54545	0.0433001	ENSMUSG00000027552, ENSMUSG00000025077, ENSMUSG00000018509, ENSMUSG00000020415, ENSMUSG00000040084	78	244	14219	3.73555	1	0.740211	48.061
GOTERM_CC_ALL	GO:0000779~condensed chromosome, centromeric region	3	2.72727	0.0456085	ENSMUSG00000018509, ENSMUSG00000020739, ENSMUSG00000040084	91	60	15855	8.71154	0.99909	0.272602	42.7334
GOTERM_MF_ALL	GO:0003723~RNA binding	8	7.27273	0.0475779	ENSMUSG00000021645, ENSMUSG00000032623, ENSMUSG00000028609, ENSMUSG00000051695, ENSMUSG00000026111, ENSMUSG00000027510, ENSMUSG00000004642, ENSMUSG00000009549	77	672	15404	2.38157	0.999964	0.967034	45.983
GOTERM_CC_ALL	GO:0030529~ribonucleoprotein complex	7	6.36364	0.0475803	ENSMUSG00000008683, ENSMUSG00000021645, ENSMUSG00000028609, ENSMUSG00000051695, ENSMUSG00000004642, ENSMUSG00000036781, ENSMUSG00000009549	91	462	15855	2.63986	0.999333	0.272347	44.1304
GOTERM_CC_ALL	GO:0000776~kinetochore	3	2.72727	0.0483754	ENSMUSG00000018509, ENSMUSG00000020739, ENSMUSG00000040084	91	62	15855	8.43052	0.999411	0.266483	44.6848
GOTERM_BP_ALL	GO:0006807~nitrogen compound metabolic process	25	22.7273	0.0487556	ENSMUSG00000027552, ENSMUSG00000030291, ENSMUSG00000028609, ENSMUSG00000027510, ENSMUSG00000026799, ENSMUSG00000020415, ENSMUSG00000005610, ENSMUSG00000005566, ENSMUSG00000021645, ENSMUSG00000033020, ENSMUSG00000029647, ENSMUSG00000042032, ENSMUSG00000031353, ENSMUSG00000004642, ENSMUSG00000021598, ENSMUSG00000038502, ENSMUSG00000038393, ENSMUSG00000025077, ENSMUSG00000022205, ENSMUSG00000025130,…	78	3196	14219	1.42596	1	0.765323	52.2759
GOTERM_BP_ALL	GO:0006139~nucleobase, nucleoside, nucleotide and nucleic acid metabolic process	23	20.9091	0.0509509	ENSMUSG00000038393, ENSMUSG00000038502, ENSMUSG00000027552, ENSMUSG00000025077, ENSMUSG00000028609, ENSMUSG00000030291, ENSMUSG00000027510, ENSMUSG00000022205, ENSMUSG00000020415, ENSMUSG00000026799, ENSMUSG00000005610, ENSMUSG00000005566, ENSMUSG00000021645, ENSMUSG00000051695, ENSMUSG00000033020, ENSMUSG00000029647, ENSMUSG00000042032, ENSMUSG00000025393, ENSMUSG00000031353, ENSMUSG00000004642,…	78	2881	14219	1.45532	1	0.76487	53.8802
GOTERM_MF_ALL	GO:0005488~binding	64	58.1818	0.0518502	ENSMUSG00000027552, ENSMUSG00000030291, ENSMUSG00000028609, ENSMUSG00000022433, ENSMUSG00000027510, ENSMUSG00000036432, ENSMUSG00000005610, ENSMUSG00000009566, ENSMUSG00000060572, ENSMUSG00000020372, ENSMUSG00000002797, ENSMUSG00000033020, ENSMUSG00000029647, ENSMUSG00000042032, ENSMUSG00000029686, ENSMUSG00000031353, ENSMUSG00000001175, ENSMUSG00000074366, ENSMUSG00000074369, ENSMUSG00000020083,…	77	11445	15404	1.11868	0.999986	0.9389	48.9657
GOTERM_MF_ALL	GO:0016846~carbon-sulfur lyase activity	2	1.81818	0.0529692	ENSMUSG00000018509, ENSMUSG00000075023	77	11	15404	36.3731	0.999989	0.898307	49.7214
GOTERM_BP_ALL	GO:0006397~mRNA processing	5	4.54545	0.0536797	ENSMUSG00000021645, ENSMUSG00000028609, ENSMUSG00000051695, ENSMUSG00000027510, ENSMUSG00000004642	78	262	14219	3.47891	1	0.767976	55.8042
GOTERM_MF_ALL	GO:0008134~transcription factor binding	5	4.54545	0.053941	ENSMUSG00000005566, ENSMUSG00000030291, ENSMUSG00000022205, ENSMUSG00000026799, ENSMUSG00000024387	77	288	15404	3.47312	0.999991	0.856405	50.3694
GOTERM_BP_ALL	GO:0008219~cell death	7	6.36364	0.0565463	ENSMUSG00000002797, ENSMUSG00000032191, ENSMUSG00000029686, ENSMUSG00000040435, ENSMUSG00000064326, ENSMUSG00000040084, ENSMUSG00000036432	78	507	14219	2.51689	1	0.771685	57.7447
GOTERM_BP_ALL	GO:0019953~sexual reproduction	6	5.45455	0.0580744	ENSMUSG00000026360, ENSMUSG00000032623, ENSMUSG00000028609, ENSMUSG00000018238, ENSMUSG00000006418, ENSMUSG00000021395	78	386	14219	2.8336	1	0.767167	58.7463
GOTERM_MF_ALL	GO:0003712~transcription cofactor activity	4	3.63636	0.059397	ENSMUSG00000005566, ENSMUSG00000030291, ENSMUSG00000022205, ENSMUSG00000026799	77	180	15404	4.4456	0.999997	0.840709	53.8667
GOTERM_BP_ALL	GO:0034641~cellular nitrogen compound metabolic process	24	21.8182	0.0616043	ENSMUSG00000038393, ENSMUSG00000038502, ENSMUSG00000027552, ENSMUSG00000025077, ENSMUSG00000028609, ENSMUSG00000030291, ENSMUSG00000027510, ENSMUSG00000022205, ENSMUSG00000020415, ENSMUSG00000026799, ENSMUSG00000005610, ENSMUSG00000005566, ENSMUSG00000021645, ENSMUSG00000051695, ENSMUSG00000033020, ENSMUSG00000029647, ENSMUSG00000021270, ENSMUSG00000042032, ENSMUSG00000025393, ENSMUSG00000031353,…	78	3105	14219	1.40904	1	0.774474	60.976
GOTERM_BP_ALL	GO:0016265~death	7	6.36364	0.0619352	ENSMUSG00000002797, ENSMUSG00000032191, ENSMUSG00000029686, ENSMUSG00000040435, ENSMUSG00000064326, ENSMUSG00000040084, ENSMUSG00000036432	78	519	14219	2.4587	1	0.763573	61.1792
GOTERM_MF_ALL	GO:0015078~hydrogen ion transmembrane transporter activity	3	2.72727	0.0619494	ENSMUSG00000035885, ENSMUSG00000025393, ENSMUSG00000051811	77	82	15404	7.31897	0.999999	0.813388	55.4236
GOTERM_BP_ALL	GO:0070301~cellular response to hydrogen peroxide	2	1.81818	0.0631062	ENSMUSG00000028691, ENSMUSG00000018339	78	12	14219	30.3825	1	0.757749	61.8902
GOTERM_BP_ALL	GO:0042744~hydrogen peroxide catabolic process	2	1.81818	0.0631062	ENSMUSG00000028691, ENSMUSG00000018339	78	12	14219	30.3825	1	0.757749	61.8902
GOTERM_MF_ALL	GO:0030234~enzyme regulator activity	8	7.27273	0.0646187	ENSMUSG00000038393, ENSMUSG00000026360, ENSMUSG00000032623, ENSMUSG00000051517, ENSMUSG00000042032, ENSMUSG00000021270, ENSMUSG00000020415, ENSMUSG00000024387	77	721	15404	2.21972	0.999999	0.789588	56.9999
GOTERM_BP_ALL	GO:0032268~regulation of cellular protein metabolic process	5	4.54545	0.0653001	ENSMUSG00000028609, ENSMUSG00000040435, ENSMUSG00000005610, ENSMUSG00000025451, ENSMUSG00000009549	78	280	14219	3.25527	1	0.757832	63.1898
GOTERM_MF_ALL	GO:0016491~oxidoreductase activity	8	7.27273	0.0653846	ENSMUSG00000041571, ENSMUSG00000028691, ENSMUSG00000035885, ENSMUSG00000042032, ENSMUSG00000018339, ENSMUSG00000030246, ENSMUSG00000025130, ENSMUSG00000051811	77	723	15404	2.21358	0.999999	0.758292	57.4426
GOTERM_MF_ALL	GO:0015077~monovalent inorganic cation transmembrane transporter activity	3	2.72727	0.0687067	ENSMUSG00000035885, ENSMUSG00000025393, ENSMUSG00000051811	77	87	15404	6.89834	1	0.743059	59.3148
GOTERM_BP_ALL	GO:0048609~reproductive process in a multicellular organism	6	5.45455	0.0707216	ENSMUSG00000026360, ENSMUSG00000032623, ENSMUSG00000028609, ENSMUSG00000018238, ENSMUSG00000006418, ENSMUSG00000021395	78	409	14219	2.67425	1	0.774389	66.2262
GOTERM_BP_ALL	GO:0032504~multicellular organism reproduction	6	5.45455	0.0707216	ENSMUSG00000026360, ENSMUSG00000032623, ENSMUSG00000028609, ENSMUSG00000018238, ENSMUSG00000006418, ENSMUSG00000021395	78	409	14219	2.67425	1	0.774389	66.2262
GOTERM_BP_ALL	GO:0051789~response to protein stimulus	3	2.72727	0.0806708	ENSMUSG00000021270, ENSMUSG00000040435, ENSMUSG00000024387	78	87	14219	6.28603	1	0.808405	71.1998
GOTERM_BP_ALL	GO:0006979~response to oxidative stress	3	2.72727	0.0806708	ENSMUSG00000038393, ENSMUSG00000028691, ENSMUSG00000018339	78	87	14219	6.28603	1	0.808405	71.1998
GOTERM_BP_ALL	GO:0051327~M phase of meiotic cell cycle	3	2.72727	0.0822665	ENSMUSG00000042279, ENSMUSG00000020415, ENSMUSG00000021395	78	88	14219	6.2146	1	0.804814	71.9308
GOTERM_BP_ALL	GO:0007126~meiosis	3	2.72727	0.0822665	ENSMUSG00000042279, ENSMUSG00000020415, ENSMUSG00000021395	78	88	14219	6.2146	1	0.804814	71.9308
GOTERM_BP_ALL	GO:0007067~mitosis	4	3.63636	0.0839477	ENSMUSG00000025077, ENSMUSG00000018509, ENSMUSG00000020415, ENSMUSG00000040084	78	190	14219	3.83779	1	0.80173	72.6822
GOTERM_BP_ALL	GO:0000280~nuclear division	4	3.63636	0.0839477	ENSMUSG00000025077, ENSMUSG00000018509, ENSMUSG00000020415, ENSMUSG00000040084	78	190	14219	3.83779	1	0.80173	72.6822
GOTERM_CC_ALL	GO:0042470~melanosome	3	2.72727	0.0840827	ENSMUSG00000028691, ENSMUSG00000021270, ENSMUSG00000025130	91	85	15855	6.14932	0.999998	0.409612	64.9651
GOTERM_CC_ALL	GO:0048770~pigment granule	3	2.72727	0.0840827	ENSMUSG00000028691, ENSMUSG00000021270, ENSMUSG00000025130	91	85	15855	6.14932	0.999998	0.409612	64.9651
GOTERM_BP_ALL	GO:0051321~meiotic cell cycle	3	2.72727	0.0854872	ENSMUSG00000042279, ENSMUSG00000020415, ENSMUSG00000021395	78	90	14219	6.0765	1	0.798238	73.3539
GOTERM_CC_ALL	GO:0044444~cytoplasmic part	31	28.1818	0.0861468	ENSMUSG00000052033, ENSMUSG00000028691, ENSMUSG00000038750, ENSMUSG00000035885, ENSMUSG00000027510, ENSMUSG00000037072, ENSMUSG00000066463, ENSMUSG00000005610, ENSMUSG00000009549, ENSMUSG00000009566, ENSMUSG00000024387, ENSMUSG00000002797, ENSMUSG00000042032, ENSMUSG00000036781, ENSMUSG00000038502, ENSMUSG00000050705, ENSMUSG00000026111, ENSMUSG00000031538, ENSMUSG00000025130, ENSMUSG00000051811,…	91	4184	15855	1.29091	0.999999	0.405315	65.8965
GOTERM_BP_ALL	GO:0000087~M phase of mitotic cell cycle	4	3.63636	0.0880643	ENSMUSG00000025077, ENSMUSG00000018509, ENSMUSG00000020415, ENSMUSG00000040084	78	194	14219	3.75866	1	0.798916	74.4437
GOTERM_BP_ALL	GO:0044238~primary metabolic process	41	37.2727	0.0887244	ENSMUSG00000027552, ENSMUSG00000052033, ENSMUSG00000028609, ENSMUSG00000030291, ENSMUSG00000022433, ENSMUSG00000027510, ENSMUSG00000037072, ENSMUSG00000026799, ENSMUSG00000020415, ENSMUSG00000036432, ENSMUSG00000005610, ENSMUSG00000078365, ENSMUSG00000005566, ENSMUSG00000021645, ENSMUSG00000033020, ENSMUSG00000029647, ENSMUSG00000042032, ENSMUSG00000029686, ENSMUSG00000004642, ENSMUSG00000031353,…	78	6211	14219	1.20336	1	0.792313	74.7162
GOTERM_BP_ALL	GO:0048285~organelle fission	4	3.63636	0.0912072	ENSMUSG00000025077, ENSMUSG00000018509, ENSMUSG00000020415, ENSMUSG00000040084	78	197	14219	3.70142	1	0.792817	75.7167
GOTERM_MF_ALL	GO:0005515~protein binding	36	32.7273	0.0917992	ENSMUSG00000027552, ENSMUSG00000052033, ENSMUSG00000030291, ENSMUSG00000032623, ENSMUSG00000037072, ENSMUSG00000026799, ENSMUSG00000020415, ENSMUSG00000064326, ENSMUSG00000004947, ENSMUSG00000036432, ENSMUSG00000005610, ENSMUSG00000024387, ENSMUSG00000009549, ENSMUSG00000020372, ENSMUSG00000060572, ENSMUSG00000002797, ENSMUSG00000005566, ENSMUSG00000029686, ENSMUSG00000031353, ENSMUSG00000023572,…	77	5850	15404	1.23109	1	0.814569	70.3744
GOTERM_BP_ALL	GO:0034614~cellular response to reactive oxygen species	2	1.81818	0.0931686	ENSMUSG00000028691, ENSMUSG00000018339	78	18	14219	20.255	1	0.791403	76.4809
GOTERM_CC_ALL	GO:0045120~pronucleus	2	1.81818	0.0974419	ENSMUSG00000046323, ENSMUSG00000041359	91	18	15855	19.359	1	0.43423	70.6032
GOTERM_CC_ALL	GO:0055029~nuclear DNA-directed RNA polymerase complex	2	1.81818	0.0974419	ENSMUSG00000033020, ENSMUSG00000039771	91	18	15855	19.359	1	0.43423	70.6032
GOTERM_CC_ALL	GO:0000428~DNA-directed RNA polymerase complex	2	1.81818	0.0974419	ENSMUSG00000033020, ENSMUSG00000039771	91	18	15855	19.359	1	0.43423	70.6032

## Sheet: kegg
Category	Term	Count	%	PValue	Genes	List Total	Pop Hits	Pop Total	Fold Enrichment	Bonferroni	Benjamini	FDR
KEGG_PATHWAY	mmu05016:Huntington's disease	5	4.54545	0.0160684	ENSMUSG00000035885, ENSMUSG00000033020, ENSMUSG00000025393, ENSMUSG00000039771, ENSMUSG00000051811	32	183	5738	4.89925	0.547853	0.547853	14.3854
KEGG_PATHWAY	mmu04114:Oocyte meiosis	4	3.63636	0.0234472	ENSMUSG00000001175, ENSMUSG00000078365, ENSMUSG00000029686, ENSMUSG00000020415	32	115	5738	6.23696	0.687327	0.440828	20.3469
KEGG_PATHWAY	mmu04110:Cell cycle	4	3.63636	0.0309308	ENSMUSG00000027552, ENSMUSG00000029686, ENSMUSG00000020415, ENSMUSG00000040084	32	128	5738	5.60352	0.785521	0.401411	26.0105
KEGG_PATHWAY	mmu05012:Parkinson's disease	4	3.63636	0.0341088	ENSMUSG00000035885, ENSMUSG00000025393, ENSMUSG00000029223, ENSMUSG00000051811	32	133	5738	5.39286	0.817408	0.346312	28.3045
KEGG_PATHWAY	mmu05010:Alzheimer's disease	4	3.63636	0.0737431	ENSMUSG00000001175, ENSMUSG00000035885, ENSMUSG00000025393, ENSMUSG00000051811	32	182	5738	3.94093	0.976566	0.527971	52.0242
