# Supplementary material for: Integrated sequencing of exome and mRNA of large-sized single cells
Source: Sci Rep. 2018 Jan 10;8:384. doi: 10.1038/s41598-017-18730-y (PMC5762704; doi:10.1038/s41598-017-18730-y)
Supplement: Supplementary file 4 — Supplementary Table 6 [file 41598_2017_18730_MOESM4_ESM.xlsx]

## Sheet: goterm
Category	Term	Count	%	PValue	Genes	List Total	Pop Hits	Pop Total	Fold Enrichment	Bonferroni	Benjamini	FDR
GOTERM_CC_ALL	GO:0005634~nucleus	43	43	1.53213e-08	ENSMUSG00000032397, ENSMUSG00000032113, ENSMUSG00000028609, ENSMUSG00000034349, ENSMUSG00000015671, ENSMUSG00000027018, ENSMUSG00000026799, ENSMUSG00000020415, ENSMUSG00000054310, ENSMUSG00000016559, ENSMUSG00000019857, ENSMUSG00000022247, ENSMUSG00000026360, ENSMUSG00000028821, ENSMUSG00000021645, ENSMUSG00000004642, ENSMUSG00000031353, ENSMUSG00000023572, ENSMUSG00000031601, ENSMUSG00000021598,…	72	4315	15855	2.19443	2.22158e-06	2.22158e-06	1.81888e-05
GOTERM_CC_ALL	GO:0044424~intracellular part	65	65	2.49418e-08	ENSMUSG00000032397, ENSMUSG00000032113, ENSMUSG00000028609, ENSMUSG00000034349, ENSMUSG00000038750, ENSMUSG00000027018, ENSMUSG00000027695, ENSMUSG00000026360, ENSMUSG00000002797, ENSMUSG00000042032, ENSMUSG00000029686, ENSMUSG00000031353, ENSMUSG00000031601, ENSMUSG00000021598, ENSMUSG00000001175, ENSMUSG00000074366, ENSMUSG00000074369, ENSMUSG00000058446, ENSMUSG00000025979, ENSMUSG00000054387,…	72	9598	15855	1.4913	3.61655e-06	1.80828e-06	2.96098e-05
GOTERM_CC_ALL	GO:0005622~intracellular	66	66	4.73748e-08	ENSMUSG00000032397, ENSMUSG00000032113, ENSMUSG00000028609, ENSMUSG00000034349, ENSMUSG00000038750, ENSMUSG00000027018, ENSMUSG00000027695, ENSMUSG00000026360, ENSMUSG00000002797, ENSMUSG00000042032, ENSMUSG00000029686, ENSMUSG00000031353, ENSMUSG00000031601, ENSMUSG00000021598, ENSMUSG00000001175, ENSMUSG00000074366, ENSMUSG00000074369, ENSMUSG00000058446, ENSMUSG00000025979, ENSMUSG00000054387,…	72	10033	15855	1.44859	6.86932e-06	2.28978e-06	5.62414e-05
GOTERM_CC_ALL	GO:0043231~intracellular membrane-bounded organelle	53	53	2.31741e-06	ENSMUSG00000032397, ENSMUSG00000032113, ENSMUSG00000028609, ENSMUSG00000034349, ENSMUSG00000027018, ENSMUSG00000027695, ENSMUSG00000026360, ENSMUSG00000042032, ENSMUSG00000031353, ENSMUSG00000031601, ENSMUSG00000021598, ENSMUSG00000074366, ENSMUSG00000074369, ENSMUSG00000058446, ENSMUSG00000025979, ENSMUSG00000054387, ENSMUSG00000026111, ENSMUSG00000022205, ENSMUSG00000035191, ENSMUSG00000027210,…	72	7255	15855	1.60869	0.000335968	8.40026e-05	0.0027511
GOTERM_CC_ALL	GO:0043227~membrane-bounded organelle	53	53	2.38912e-06	ENSMUSG00000032397, ENSMUSG00000032113, ENSMUSG00000028609, ENSMUSG00000034349, ENSMUSG00000027018, ENSMUSG00000027695, ENSMUSG00000026360, ENSMUSG00000042032, ENSMUSG00000031353, ENSMUSG00000031601, ENSMUSG00000021598, ENSMUSG00000074366, ENSMUSG00000074369, ENSMUSG00000058446, ENSMUSG00000025979, ENSMUSG00000054387, ENSMUSG00000026111, ENSMUSG00000022205, ENSMUSG00000035191, ENSMUSG00000027210,…	72	7261	15855	1.60736	0.000346363	6.92821e-05	0.00283623
GOTERM_CC_ALL	GO:0043229~intracellular organelle	56	56	6.338e-06	ENSMUSG00000032397, ENSMUSG00000032113, ENSMUSG00000028609, ENSMUSG00000034349, ENSMUSG00000027018, ENSMUSG00000027695, ENSMUSG00000026360, ENSMUSG00000042032, ENSMUSG00000031353, ENSMUSG00000031601, ENSMUSG00000021598, ENSMUSG00000001175, ENSMUSG00000074366, ENSMUSG00000074369, ENSMUSG00000058446, ENSMUSG00000025979, ENSMUSG00000054387, ENSMUSG00000026111, ENSMUSG00000022205, ENSMUSG00000035191,…	72	8186	15855	1.50643	0.000918591	0.000153157	0.00752396
GOTERM_CC_ALL	GO:0043226~organelle	56	56	6.45962e-06	ENSMUSG00000032397, ENSMUSG00000032113, ENSMUSG00000028609, ENSMUSG00000034349, ENSMUSG00000027018, ENSMUSG00000027695, ENSMUSG00000026360, ENSMUSG00000042032, ENSMUSG00000031353, ENSMUSG00000031601, ENSMUSG00000021598, ENSMUSG00000001175, ENSMUSG00000074366, ENSMUSG00000074369, ENSMUSG00000058446, ENSMUSG00000025979, ENSMUSG00000054387, ENSMUSG00000026111, ENSMUSG00000022205, ENSMUSG00000035191,…	72	8190	15855	1.5057	0.00093621	0.000133798	0.00766833
GOTERM_MF_ALL	GO:0008430~selenium binding	5	5	8.33893e-06	ENSMUSG00000041571, ENSMUSG00000020250, ENSMUSG00000037072, ENSMUSG00000075700, ENSMUSG00000042682	66	31	15404	37.6442	0.00128338	0.00128338	0.0100029
GOTERM_BP_ALL	GO:0007049~cell cycle	12	12	9.10754e-05	ENSMUSG00000032397, ENSMUSG00000001175, ENSMUSG00000026360, ENSMUSG00000042279, ENSMUSG00000032113, ENSMUSG00000028044, ENSMUSG00000054387, ENSMUSG00000034349, ENSMUSG00000020415, ENSMUSG00000029910, ENSMUSG00000021395, ENSMUSG00000023572	66	611	14219	4.23122	0.0530089	0.0530089	0.134366
GOTERM_CC_ALL	GO:0044428~nuclear part	17	17	9.37519e-05	ENSMUSG00000032397, ENSMUSG00000032113, ENSMUSG00000028609, ENSMUSG00000026799, ENSMUSG00000016559, ENSMUSG00000035191, ENSMUSG00000031843, ENSMUSG00000019857, ENSMUSG00000022247, ENSMUSG00000028821, ENSMUSG00000021645, ENSMUSG00000032191, ENSMUSG00000005846, ENSMUSG00000031353, ENSMUSG00000024067, ENSMUSG00000031601, ENSMUSG00000021598	72	1241	15855	3.01655	0.0135027	0.00169789	0.111242
GOTERM_CC_ALL	GO:0005737~cytoplasm	45	45	0.000249124	ENSMUSG00000032397, ENSMUSG00000032113, ENSMUSG00000052033, ENSMUSG00000028609, ENSMUSG00000034349, ENSMUSG00000038750, ENSMUSG00000015671, ENSMUSG00000027018, ENSMUSG00000037072, ENSMUSG00000020415, ENSMUSG00000066463, ENSMUSG00000027695, ENSMUSG00000002797, ENSMUSG00000021645, ENSMUSG00000042032, ENSMUSG00000040614, ENSMUSG00000004642, ENSMUSG00000023572, ENSMUSG00000036781, ENSMUSG00000029397,…	72	6468	15855	1.53206	0.0354826	0.00400611	0.295349
GOTERM_BP_ALL	GO:0009987~cellular process	56	56	0.000375318	ENSMUSG00000032397, ENSMUSG00000032113, ENSMUSG00000028609, ENSMUSG00000034349, ENSMUSG00000027018, ENSMUSG00000027695, ENSMUSG00000026360, ENSMUSG00000002797, ENSMUSG00000045291, ENSMUSG00000042032, ENSMUSG00000029686, ENSMUSG00000031353, ENSMUSG00000031601, ENSMUSG00000021598, ENSMUSG00000001175, ENSMUSG00000058446, ENSMUSG00000054387, ENSMUSG00000022205, ENSMUSG00000075700, ENSMUSG00000068882,…	66	9252	14219	1.304	0.20107	0.106171	0.552635
GOTERM_CC_ALL	GO:0005829~cytosol	10	10	0.000737856	ENSMUSG00000002797, ENSMUSG00000052033, ENSMUSG00000020250, ENSMUSG00000038750, ENSMUSG00000015671, ENSMUSG00000021270, ENSMUSG00000066463, ENSMUSG00000027566, ENSMUSG00000029910, ENSMUSG00000010796	72	549	15855	4.01108	0.1015	0.0106458	0.872448
GOTERM_BP_ALL	GO:0022402~cell cycle process	8	8	0.00204698	ENSMUSG00000032397, ENSMUSG00000042279, ENSMUSG00000032113, ENSMUSG00000054387, ENSMUSG00000034349, ENSMUSG00000020415, ENSMUSG00000029910, ENSMUSG00000021395	66	393	14219	4.38553	0.706344	0.33532	2.97965
GOTERM_BP_ALL	GO:0051276~chromosome organization	8	8	0.0023912	ENSMUSG00000042279, ENSMUSG00000034349, ENSMUSG00000027018, ENSMUSG00000020415, ENSMUSG00000016559, ENSMUSG00000031353, ENSMUSG00000029910, ENSMUSG00000019857	66	404	14219	4.26613	0.761085	0.300866	3.47251
GOTERM_BP_ALL	GO:0022403~cell cycle phase	7	7	0.00379024	ENSMUSG00000032397, ENSMUSG00000042279, ENSMUSG00000032113, ENSMUSG00000034349, ENSMUSG00000020415, ENSMUSG00000029910, ENSMUSG00000021395	66	328	14219	4.59779	0.896778	0.365028	5.45173
GOTERM_CC_ALL	GO:0031981~nuclear lumen	11	11	0.00574357	ENSMUSG00000022247, ENSMUSG00000032113, ENSMUSG00000028609, ENSMUSG00000005846, ENSMUSG00000026799, ENSMUSG00000024067, ENSMUSG00000031353, ENSMUSG00000035191, ENSMUSG00000031843, ENSMUSG00000031601, ENSMUSG00000021598	72	883	15855	2.74325	0.56622	0.0731179	6.60962
GOTERM_BP_ALL	GO:0051301~cell division	6	6	0.00915046	ENSMUSG00000032397, ENSMUSG00000028044, ENSMUSG00000034349, ENSMUSG00000046323, ENSMUSG00000020415, ENSMUSG00000029910	66	281	14219	4.60013	0.995902	0.599961	12.69
GOTERM_BP_ALL	GO:0000279~M phase	6	6	0.00941759	ENSMUSG00000032397, ENSMUSG00000042279, ENSMUSG00000034349, ENSMUSG00000020415, ENSMUSG00000029910, ENSMUSG00000021395	66	283	14219	4.56762	0.996512	0.554404	13.0369
GOTERM_CC_ALL	GO:0044422~organelle part	24	24	0.0110394	ENSMUSG00000032397, ENSMUSG00000001175, ENSMUSG00000032113, ENSMUSG00000028609, ENSMUSG00000037072, ENSMUSG00000026799, ENSMUSG00000016559, ENSMUSG00000035191, ENSMUSG00000021395, ENSMUSG00000031843, ENSMUSG00000019857, ENSMUSG00000010796, ENSMUSG00000022247, ENSMUSG00000042279, ENSMUSG00000028821, ENSMUSG00000021645, ENSMUSG00000032191, ENSMUSG00000032050, ENSMUSG00000005846, ENSMUSG00000024067,…	72	3216	15855	1.64335	0.800035	0.125527	12.347
GOTERM_BP_ALL	GO:0006323~DNA packaging	4	4	0.0110517	ENSMUSG00000042279, ENSMUSG00000034349, ENSMUSG00000016559, ENSMUSG00000019857	66	101	14219	8.53225	0.9987	0.564261	15.1308
GOTERM_CC_ALL	GO:0070013~intracellular organelle lumen	12	12	0.0115545	ENSMUSG00000022247, ENSMUSG00000032113, ENSMUSG00000028609, ENSMUSG00000037072, ENSMUSG00000005846, ENSMUSG00000026799, ENSMUSG00000024067, ENSMUSG00000031353, ENSMUSG00000035191, ENSMUSG00000031843, ENSMUSG00000031601, ENSMUSG00000021598	72	1133	15855	2.3323	0.814585	0.121577	12.8874
GOTERM_BP_ALL	GO:0044260~cellular macromolecule metabolic process	31	31	0.0116759	ENSMUSG00000032397, ENSMUSG00000032113, ENSMUSG00000052033, ENSMUSG00000028609, ENSMUSG00000015671, ENSMUSG00000027018, ENSMUSG00000037072, ENSMUSG00000026799, ENSMUSG00000020415, ENSMUSG00000019857, ENSMUSG00000028821, ENSMUSG00000021645, ENSMUSG00000045291, ENSMUSG00000042032, ENSMUSG00000029686, ENSMUSG00000031353, ENSMUSG00000004642, ENSMUSG00000031601, ENSMUSG00000036781, ENSMUSG00000021598,…	66	4549	14219	1.46815	0.999109	0.541762	15.9182
GOTERM_CC_ALL	GO:0043233~organelle lumen	12	12	0.0117704	ENSMUSG00000022247, ENSMUSG00000032113, ENSMUSG00000028609, ENSMUSG00000037072, ENSMUSG00000005846, ENSMUSG00000026799, ENSMUSG00000024067, ENSMUSG00000031353, ENSMUSG00000035191, ENSMUSG00000031843, ENSMUSG00000031601, ENSMUSG00000021598	72	1136	15855	2.32614	0.820365	0.11541	13.113
GOTERM_CC_ALL	GO:0032991~macromolecular complex	20	20	0.0145485	ENSMUSG00000052033, ENSMUSG00000028609, ENSMUSG00000015671, ENSMUSG00000026799, ENSMUSG00000027566, ENSMUSG00000016559, ENSMUSG00000068882, ENSMUSG00000019857, ENSMUSG00000028821, ENSMUSG00000042279, ENSMUSG00000021645, ENSMUSG00000005846, ENSMUSG00000029686, ENSMUSG00000024067, ENSMUSG00000031353, ENSMUSG00000004642, ENSMUSG00000029910, ENSMUSG00000036781, ENSMUSG00000031601, ENSMUSG00000021598	72	2545	15855	1.73052	0.880571	0.132091	15.9689
GOTERM_CC_ALL	GO:0031974~membrane-enclosed lumen	12	12	0.0147832	ENSMUSG00000022247, ENSMUSG00000032113, ENSMUSG00000028609, ENSMUSG00000037072, ENSMUSG00000005846, ENSMUSG00000026799, ENSMUSG00000024067, ENSMUSG00000031353, ENSMUSG00000035191, ENSMUSG00000031843, ENSMUSG00000031601, ENSMUSG00000021598	72	1174	15855	2.25085	0.884626	0.126261	16.2062
GOTERM_CC_ALL	GO:0030529~ribonucleoprotein complex	7	7	0.0172317	ENSMUSG00000028821, ENSMUSG00000021645, ENSMUSG00000028609, ENSMUSG00000005846, ENSMUSG00000004642, ENSMUSG00000068882, ENSMUSG00000036781	72	462	15855	3.33649	0.91957	0.137791	18.6452
GOTERM_BP_ALL	GO:0034622~cellular macromolecular complex assembly	5	5	0.0173059	ENSMUSG00000042279, ENSMUSG00000021645, ENSMUSG00000016559, ENSMUSG00000010796, ENSMUSG00000019857	66	217	14219	4.96404	0.999971	0.647939	22.7184
GOTERM_BP_ALL	GO:0048523~negative regulation of cellular process	12	12	0.018415	ENSMUSG00000032397, ENSMUSG00000026360, ENSMUSG00000032056, ENSMUSG00000054387, ENSMUSG00000032191, ENSMUSG00000032050, ENSMUSG00000027018, ENSMUSG00000018238, ENSMUSG00000041359, ENSMUSG00000031353, ENSMUSG00000029910, ENSMUSG00000010796	66	1192	14219	2.16885	0.999985	0.635941	23.9961
GOTERM_CC_ALL	GO:0044446~intracellular organelle part	23	23	0.0200675	ENSMUSG00000032397, ENSMUSG00000001175, ENSMUSG00000032113, ENSMUSG00000028609, ENSMUSG00000037072, ENSMUSG00000026799, ENSMUSG00000016559, ENSMUSG00000035191, ENSMUSG00000021395, ENSMUSG00000031843, ENSMUSG00000019857, ENSMUSG00000010796, ENSMUSG00000022247, ENSMUSG00000042279, ENSMUSG00000028821, ENSMUSG00000021645, ENSMUSG00000032191, ENSMUSG00000005846, ENSMUSG00000024067, ENSMUSG00000031353,…	72	3194	15855	1.58572	0.947101	0.150663	21.3888
GOTERM_BP_ALL	GO:0000075~cell cycle checkpoint	3	3	0.023561	ENSMUSG00000032397, ENSMUSG00000032113, ENSMUSG00000029910	66	52	14219	12.4292	0.999999	0.695223	29.6707
GOTERM_BP_ALL	GO:0006996~organelle organization	11	11	0.0237189	ENSMUSG00000032397, ENSMUSG00000002797, ENSMUSG00000042279, ENSMUSG00000034349, ENSMUSG00000027018, ENSMUSG00000020415, ENSMUSG00000016559, ENSMUSG00000031353, ENSMUSG00000029910, ENSMUSG00000010796, ENSMUSG00000019857	66	1078	14219	2.19836	0.999999	0.668529	29.8384
GOTERM_BP_ALL	GO:0000278~mitotic cell cycle	5	5	0.0253433	ENSMUSG00000032397, ENSMUSG00000032113, ENSMUSG00000034349, ENSMUSG00000020415, ENSMUSG00000029910	66	244	14219	4.41474	1	0.665953	31.5422
GOTERM_BP_ALL	GO:0034621~cellular macromolecular complex subunit organization	5	5	0.0256776	ENSMUSG00000042279, ENSMUSG00000021645, ENSMUSG00000016559, ENSMUSG00000010796, ENSMUSG00000019857	66	245	14219	4.39672	1	0.645502	31.8881
GOTERM_BP_ALL	GO:0006511~ubiquitin-dependent protein catabolic process	4	4	0.0266743	ENSMUSG00000015671, ENSMUSG00000029686, ENSMUSG00000027566, ENSMUSG00000022111	66	141	14219	6.11176	1	0.635959	32.9094
GOTERM_CC_ALL	GO:0005694~chromosome	6	6	0.0270979	ENSMUSG00000032397, ENSMUSG00000042279, ENSMUSG00000032113, ENSMUSG00000034349, ENSMUSG00000016559, ENSMUSG00000029910	72	378	15855	3.49537	0.981378	0.189135	27.8292
GOTERM_BP_ALL	GO:0045454~cell redox homeostasis	3	3	0.0326378	ENSMUSG00000041571, ENSMUSG00000020250, ENSMUSG00000075700	66	62	14219	10.4245	1	0.688774	38.7284
GOTERM_BP_ALL	GO:0007059~chromosome segregation	3	3	0.034594	ENSMUSG00000034349, ENSMUSG00000020415, ENSMUSG00000029910	66	64	14219	10.0987	1	0.689521	40.5323
GOTERM_BP_ALL	GO:0048519~negative regulation of biological process	12	12	0.0368102	ENSMUSG00000032397, ENSMUSG00000026360, ENSMUSG00000032056, ENSMUSG00000054387, ENSMUSG00000032191, ENSMUSG00000032050, ENSMUSG00000027018, ENSMUSG00000018238, ENSMUSG00000041359, ENSMUSG00000031353, ENSMUSG00000029910, ENSMUSG00000010796	66	1326	14219	1.94968	1	0.692848	42.516
GOTERM_BP_ALL	GO:0033554~cellular response to stress	6	6	0.0371582	ENSMUSG00000032397, ENSMUSG00000032113, ENSMUSG00000039396, ENSMUSG00000020250, ENSMUSG00000020415, ENSMUSG00000019857	66	404	14219	3.19959	1	0.677676	42.8219
GOTERM_MF_ALL	GO:0005515~protein binding	33	33	0.0418399	ENSMUSG00000032397, ENSMUSG00000032113, ENSMUSG00000052033, ENSMUSG00000034349, ENSMUSG00000027018, ENSMUSG00000037072, ENSMUSG00000026799, ENSMUSG00000020415, ENSMUSG00000027695, ENSMUSG00000019857, ENSMUSG00000002797, ENSMUSG00000028821, ENSMUSG00000079042, ENSMUSG00000029686, ENSMUSG00000040614, ENSMUSG00000031353, ENSMUSG00000023572, ENSMUSG00000031601, ENSMUSG00000029397, ENSMUSG00000001175,…	66	5850	15404	1.31658	0.998615	0.962784	40.1132
GOTERM_BP_ALL	GO:0006974~response to DNA damage stimulus	5	5	0.042168	ENSMUSG00000032397, ENSMUSG00000032113, ENSMUSG00000039396, ENSMUSG00000020415, ENSMUSG00000019857	66	287	14219	3.7533	1	0.706781	47.06
GOTERM_BP_ALL	GO:0006259~DNA metabolic process	6	6	0.0431165	ENSMUSG00000032397, ENSMUSG00000032113, ENSMUSG00000039396, ENSMUSG00000020415, ENSMUSG00000031353, ENSMUSG00000019857	66	421	14219	3.0704	1	0.698203	47.8286
GOTERM_BP_ALL	GO:0006334~nucleosome assembly	3	3	0.0439361	ENSMUSG00000042279, ENSMUSG00000016559, ENSMUSG00000019857	66	73	14219	8.85367	1	0.689072	48.4845
GOTERM_BP_ALL	GO:0044237~cellular metabolic process	35	35	0.0455833	ENSMUSG00000032397, ENSMUSG00000032113, ENSMUSG00000052033, ENSMUSG00000028609, ENSMUSG00000015671, ENSMUSG00000027018, ENSMUSG00000037072, ENSMUSG00000026799, ENSMUSG00000020415, ENSMUSG00000027695, ENSMUSG00000019857, ENSMUSG00000028821, ENSMUSG00000021645, ENSMUSG00000045291, ENSMUSG00000042032, ENSMUSG00000029686, ENSMUSG00000004642, ENSMUSG00000031353, ENSMUSG00000031601, ENSMUSG00000036781,…	66	5857	14219	1.28741	1	0.687292	49.7793
GOTERM_BP_ALL	GO:0009056~catabolic process	10	10	0.0460508	ENSMUSG00000058446, ENSMUSG00000020250, ENSMUSG00000028609, ENSMUSG00000015671, ENSMUSG00000029686, ENSMUSG00000027566, ENSMUSG00000030246, ENSMUSG00000027695, ENSMUSG00000022111, ENSMUSG00000038871	66	1040	14219	2.07153	1	0.676224	50.1412
GOTERM_BP_ALL	GO:0031497~chromatin assembly	3	3	0.0461264	ENSMUSG00000042279, ENSMUSG00000016559, ENSMUSG00000019857	66	75	14219	8.61758	1	0.662488	50.1996
GOTERM_BP_ALL	GO:0034728~nucleosome organization	3	3	0.0472365	ENSMUSG00000042279, ENSMUSG00000016559, ENSMUSG00000019857	66	76	14219	8.50419	1	0.65758	51.0483
GOTERM_BP_ALL	GO:0065004~protein-DNA complex assembly	3	3	0.0472365	ENSMUSG00000042279, ENSMUSG00000016559, ENSMUSG00000019857	66	76	14219	8.50419	1	0.65758	51.0483
GOTERM_BP_ALL	GO:0006396~RNA processing	6	6	0.049226	ENSMUSG00000028821, ENSMUSG00000021645, ENSMUSG00000028609, ENSMUSG00000005846, ENSMUSG00000004642, ENSMUSG00000068882	66	437	14219	2.95798	1	0.659753	52.5358
GOTERM_CC_ALL	GO:0005654~nucleoplasm	7	7	0.0513978	ENSMUSG00000032113, ENSMUSG00000028609, ENSMUSG00000026799, ENSMUSG00000024067, ENSMUSG00000031353, ENSMUSG00000031601, ENSMUSG00000021598	72	599	15855	2.57339	0.999524	0.317882	46.5495
GOTERM_CC_ALL	GO:0044427~chromosomal part	5	5	0.0542108	ENSMUSG00000032397, ENSMUSG00000042279, ENSMUSG00000032113, ENSMUSG00000016559, ENSMUSG00000029910	72	318	15855	3.4624	0.999691	0.319441	48.4011
GOTERM_BP_ALL	GO:0006325~chromatin organization	5	5	0.0558507	ENSMUSG00000042279, ENSMUSG00000027018, ENSMUSG00000016559, ENSMUSG00000031353, ENSMUSG00000019857	66	315	14219	3.41967	1	0.694282	57.1907
GOTERM_BP_ALL	GO:0000280~nuclear division	4	4	0.0561594	ENSMUSG00000032397, ENSMUSG00000034349, ENSMUSG00000020415, ENSMUSG00000029910	66	190	14219	4.53557	1	0.68403	57.3969
GOTERM_BP_ALL	GO:0007067~mitosis	4	4	0.0561594	ENSMUSG00000032397, ENSMUSG00000034349, ENSMUSG00000020415, ENSMUSG00000029910	66	190	14219	4.53557	1	0.68403	57.3969
GOTERM_BP_ALL	GO:0043170~macromolecule metabolic process	31	31	0.0574636	ENSMUSG00000032397, ENSMUSG00000032113, ENSMUSG00000052033, ENSMUSG00000028609, ENSMUSG00000015671, ENSMUSG00000027018, ENSMUSG00000037072, ENSMUSG00000026799, ENSMUSG00000020415, ENSMUSG00000019857, ENSMUSG00000028821, ENSMUSG00000021645, ENSMUSG00000045291, ENSMUSG00000042032, ENSMUSG00000029686, ENSMUSG00000031353, ENSMUSG00000004642, ENSMUSG00000031601, ENSMUSG00000036781, ENSMUSG00000021598,…	66	5110	14219	1.30697	1	0.680697	58.2577
GOTERM_BP_ALL	GO:0000087~M phase of mitotic cell cycle	4	4	0.0590493	ENSMUSG00000032397, ENSMUSG00000034349, ENSMUSG00000020415, ENSMUSG00000029910	66	194	14219	4.44205	1	0.679351	59.2825
GOTERM_BP_ALL	GO:0048285~organelle fission	4	4	0.0612624	ENSMUSG00000032397, ENSMUSG00000034349, ENSMUSG00000020415, ENSMUSG00000029910	66	197	14219	4.3744	1	0.68197	60.6736
GOTERM_BP_ALL	GO:0007126~meiosis	3	3	0.0612902	ENSMUSG00000042279, ENSMUSG00000020415, ENSMUSG00000021395	66	88	14219	7.34452	1	0.671243	60.6908
GOTERM_BP_ALL	GO:0051327~M phase of meiotic cell cycle	3	3	0.0612902	ENSMUSG00000042279, ENSMUSG00000020415, ENSMUSG00000021395	66	88	14219	7.34452	1	0.671243	60.6908
GOTERM_BP_ALL	GO:0044085~cellular component biogenesis	7	7	0.062582	ENSMUSG00000022247, ENSMUSG00000042279, ENSMUSG00000021645, ENSMUSG00000032050, ENSMUSG00000016559, ENSMUSG00000010796, ENSMUSG00000019857	66	618	14219	2.44025	1	0.668518	61.4819
GOTERM_BP_ALL	GO:0051321~meiotic cell cycle	3	3	0.0637566	ENSMUSG00000042279, ENSMUSG00000020415, ENSMUSG00000021395	66	90	14219	7.18131	1	0.665238	62.1882
GOTERM_BP_ALL	GO:0007276~gamete generation	5	5	0.0646307	ENSMUSG00000026360, ENSMUSG00000028609, ENSMUSG00000018238, ENSMUSG00000021395, ENSMUSG00000010796	66	331	14219	3.25437	1	0.660356	62.7061
GOTERM_BP_ALL	GO:0065003~macromolecular complex assembly	5	5	0.0686886	ENSMUSG00000042279, ENSMUSG00000021645, ENSMUSG00000016559, ENSMUSG00000010796, ENSMUSG00000019857	66	338	14219	3.18697	1	0.673674	65.0245
GOTERM_BP_ALL	GO:0051726~regulation of cell cycle	4	4	0.0745213	ENSMUSG00000032397, ENSMUSG00000032056, ENSMUSG00000032113, ENSMUSG00000029910	66	214	14219	4.0269	1	0.69501	68.1225
GOTERM_CC_ALL	GO:0045120~pronucleus	2	2	0.0776495	ENSMUSG00000046323, ENSMUSG00000041359	72	18	15855	24.4676	0.999992	0.413007	61.6946
GOTERM_BP_ALL	GO:0000070~mitotic sister chromatid segregation	2	2	0.0792092	ENSMUSG00000034349, ENSMUSG00000029910	66	18	14219	23.9377	1	0.70879	70.4249
GOTERM_CC_ALL	GO:0044451~nucleoplasm part	6	6	0.0796994	ENSMUSG00000028609, ENSMUSG00000026799, ENSMUSG00000024067, ENSMUSG00000031353, ENSMUSG00000031601, ENSMUSG00000021598	72	513	15855	2.57554	0.999994	0.40762	62.6932
GOTERM_BP_ALL	GO:0006281~DNA repair	4	4	0.0811692	ENSMUSG00000032113, ENSMUSG00000039396, ENSMUSG00000020415, ENSMUSG00000019857	66	222	14219	3.88179	1	0.709078	71.3407
GOTERM_CC_ALL	GO:0043232~intracellular non-membrane-bounded organelle	14	14	0.0824256	ENSMUSG00000032397, ENSMUSG00000001175, ENSMUSG00000032113, ENSMUSG00000034349, ENSMUSG00000035191, ENSMUSG00000016559, ENSMUSG00000021395, ENSMUSG00000031843, ENSMUSG00000022247, ENSMUSG00000042279, ENSMUSG00000032050, ENSMUSG00000005846, ENSMUSG00000029910, ENSMUSG00000036781	72	1919	15855	1.60652	0.999996	0.405309	63.9842
GOTERM_CC_ALL	GO:0043228~non-membrane-bounded organelle	14	14	0.0824256	ENSMUSG00000032397, ENSMUSG00000001175, ENSMUSG00000032113, ENSMUSG00000034349, ENSMUSG00000035191, ENSMUSG00000016559, ENSMUSG00000021395, ENSMUSG00000031843, ENSMUSG00000022247, ENSMUSG00000042279, ENSMUSG00000032050, ENSMUSG00000005846, ENSMUSG00000029910, ENSMUSG00000036781	72	1919	15855	1.60652	0.999996	0.405309	63.9842
GOTERM_MF_ALL	GO:0030234~enzyme regulator activity	7	7	0.0829307	ENSMUSG00000002489, ENSMUSG00000026360, ENSMUSG00000028044, ENSMUSG00000020130, ENSMUSG00000042032, ENSMUSG00000021270, ENSMUSG00000020415	66	721	15404	2.26596	0.999998	0.988252	64.6023
GOTERM_BP_ALL	GO:0000819~sister chromatid segregation	2	2	0.0834238	ENSMUSG00000034349, ENSMUSG00000029910	66	19	14219	22.6778	1	0.710697	72.3615
GOTERM_BP_ALL	GO:0016043~cellular component organization	14	14	0.0840844	ENSMUSG00000032397, ENSMUSG00000034349, ENSMUSG00000027018, ENSMUSG00000020415, ENSMUSG00000016559, ENSMUSG00000019857, ENSMUSG00000010796, ENSMUSG00000002797, ENSMUSG00000042279, ENSMUSG00000021645, ENSMUSG00000032050, ENSMUSG00000018238, ENSMUSG00000031353, ENSMUSG00000029910	66	1891	14219	1.595	1	0.705202	72.6542
GOTERM_MF_ALL	GO:0070003~threonine-type peptidase activity	2	2	0.0850251	ENSMUSG00000015671, ENSMUSG00000027566	66	21	15404	22.228	0.999999	0.967322	65.5599
GOTERM_MF_ALL	GO:0004298~threonine-type endopeptidase activity	2	2	0.0850251	ENSMUSG00000015671, ENSMUSG00000027566	66	21	15404	22.228	0.999999	0.967322	65.5599
GOTERM_CC_ALL	GO:0005819~spindle	3	3	0.0857387	ENSMUSG00000001175, ENSMUSG00000029910, ENSMUSG00000021395	72	109	15855	6.06078	0.999998	0.405423	65.4981
GOTERM_CC_ALL	GO:0005839~proteasome core complex	2	2	0.0859013	ENSMUSG00000015671, ENSMUSG00000027566	72	20	15855	22.0208	0.999998	0.394016	65.5709
GOTERM_BP_ALL	GO:0043933~macromolecular complex subunit organization	5	5	0.0868703	ENSMUSG00000042279, ENSMUSG00000021645, ENSMUSG00000016559, ENSMUSG00000010796, ENSMUSG00000019857	66	367	14219	2.93514	1	0.709196	73.8567
GOTERM_BP_ALL	GO:0044267~cellular protein metabolic process	15	15	0.0869366	ENSMUSG00000058446, ENSMUSG00000032113, ENSMUSG00000052033, ENSMUSG00000015671, ENSMUSG00000037072, ENSMUSG00000027018, ENSMUSG00000027566, ENSMUSG00000022111, ENSMUSG00000010796, ENSMUSG00000025724, ENSMUSG00000045291, ENSMUSG00000005846, ENSMUSG00000021270, ENSMUSG00000029686, ENSMUSG00000036781	66	2088	14219	1.5477	1	0.701392	73.8847
GOTERM_BP_ALL	GO:0022607~cellular component assembly	6	6	0.0876886	ENSMUSG00000042279, ENSMUSG00000021645, ENSMUSG00000032050, ENSMUSG00000016559, ENSMUSG00000010796, ENSMUSG00000019857	66	518	14219	2.49544	1	0.696709	74.2004
GOTERM_BP_ALL	GO:0006333~chromatin assembly or disassembly	3	3	0.0887396	ENSMUSG00000042279, ENSMUSG00000016559, ENSMUSG00000019857	66	109	14219	5.92952	1	0.69344	74.6357
GOTERM_BP_ALL	GO:0019953~sexual reproduction	5	5	0.0999389	ENSMUSG00000026360, ENSMUSG00000028609, ENSMUSG00000018238, ENSMUSG00000021395, ENSMUSG00000010796	66	386	14219	2.79067	1	0.730657	78.868

## Sheet: kegg
Category	Term	Count	%	PValue	Genes	List Total	Pop Hits	Pop Total	Fold Enrichment	Bonferroni	Benjamini	FDR
KEGG_PATHWAY	mmu04114:Oocyte meiosis	4	4	0.0145764	ENSMUSG00000001175, ENSMUSG00000029686, ENSMUSG00000020415, ENSMUSG00000029910	27	115	5738	7.39195	0.468152	0.468152	12.7721
KEGG_PATHWAY	mmu04110:Cell cycle	4	4	0.0193865	ENSMUSG00000032113, ENSMUSG00000029686, ENSMUSG00000020415, ENSMUSG00000029910	27	128	5738	6.6412	0.569068	0.343546	16.655
KEGG_PATHWAY	mmu04115:p53 signaling pathway	3	3	0.0384705	ENSMUSG00000032113, ENSMUSG00000054387, ENSMUSG00000029397	27	69	5738	9.23994	0.814906	0.430102	30.5855
