# Supplementary material for: Integrated sequencing of exome and mRNA of large-sized single cells
Source: Sci Rep. 2018 Jan 10;8:384. doi: 10.1038/s41598-017-18730-y (PMC5762704; doi:10.1038/s41598-017-18730-y)
Supplement: Supplementary file 5 — Supplementary Table 7 [file 41598_2017_18730_MOESM5_ESM.xlsx]

## Sheet: cell1
chromosome	position	allele in Refence genome	genome sequence	RNA sequence	mutation type	gene name	Number of muations	change in amino acid sequences
15	20665557	C	C	T	missense_variant	Acot10	6	p.Gly366Asp
15	20665854	C	C	G	missense_variant	Acot10	6	p.Ser267Thr
15	20665962	G	G	T	missense_variant	Acot10	6	p.Thr231Lys
15	20666020	T	T	C	missense_variant	Acot10	6	p.Arg212Gly
15	20666079	G	G	T	missense_variant	Acot10	6	p.Thr192Lys
15	20666089	C	C	T	missense_variant	Acot10	6	p.Asp189Asn
3	88576591	C	C	T	missense_variant	Gm10704	5	p.Gly184Glu
3	88576708	T	T	C	missense_variant	Gm10704	5	p.His145Arg
3	88576915	T	T	C	missense_variant	Gm10704	5	p.Gln76Arg
3	88577056	T	T	A	missense_variant	Gm10704	5	p.Asn29Ile
3	88577088	T	T	G	missense_variant	Gm10704	5	p.Lys18Asn
9	64235578	G	G	A	missense_variant	Uchl4	5	p.Val114Met
9	64235657	A	A	T	missense_variant	Uchl4	5	p.Tyr140Phe
9	64235803	T	T	C	missense_variant	Uchl4	5	p.Trp189Arg
9	64235861	T	T	C	missense_variant	Uchl4	5	p.Val208Ala
9	64235866	A	A	G	missense_variant	Uchl4	5	p.Lys210Glu
10	31249887	A	A	C	missense_variant	Gm5422	4	p.Asp574Ala
10	31249974	C	C	A	missense_variant	Gm5422	4	p.Thr603Lys
10	31250339	A	A	G	missense_variant	Gm5422	4	p.Ser725Gly
10	31250351	C	C	A	missense_variant	Gm5422	4	p.Arg729Ser
12	69303873	T	T	TA	frame_shift	Klhdc2	3	-
12	69304540	GTA	GTA	G	frame_shift	Klhdc2	3	-
12	69310151	A	A	AC	frame_shift	Klhdc2	3	-
14	54542259	T	T	TG	frame_shift	Haus4	3	-
14	54545824	T	T	TG	frame_shift	Haus4	3	-
14	54552211	CT	CT	C	frame_shift	Haus4	3	-
2	160670098	A	A	AT	frame_shift	Top1	3	-
2	160698122	A	A	AT	frame_shift	Top1	3	-
2	160698241	T	T	TA	frame_shift	Top1	3	-
6	47530604	G	G	GT	frame_shift	Ezh2	3	-
6	47543943	C	C	CA	frame_shift	Ezh2	3	-
6	47544610	CT	CT	C	frame_shift	Ezh2	3	-
1	136940445	C	G	C	missense_variant	Nr5a2	2	p.Glu377Asp
1	136940464	G	A	G	missense_variant	Nr5a2	2	p.Thr371Ile
10	22180803	C	G	C	missense_variant	Raet1e	2	p.Leu93Val
10	22180821	G	A	G	missense_variant	Raet1e	2	p.Glu99Lys
19	56544125	GCTTTGC	G	GCTTTGC	frame_shift	Dclre1a	2	-
7	109716030	AGAG	A	AGAG	frame_shift	BC051019	2	-
1	31204249	T	T	A	missense_variant	Lgsn	2	p.Tyr471Asn
1	31204250	A	A	AC	frame_shift	Lgsn	2	-
1	79795044	TA	TA	T	frame_shift	Serpine2	2	-
1	79810552	A	A	AC	frame_shift	Serpine2	2	-
1	181177832	C	C	CT	frame_shift	Wdr26	2	-
1	181181303	C	C	CT	frame_shift	Wdr26	2	-
1	184833856	TC	TC	T	frame_shift	Marc2	2	-
1	184841252	A	A	AG	frame_shift	Marc2	2	-
10	62429835	C	C	CT	frame_shift	Supv3l1	2	-
10	62432287	AC	AC	A	frame_shift	Supv3l1	2	-
10	88153521	T	T	TC	frame_shift	Nup37	2	-
10	88174383	C	C	CA	frame_shift	Nup37	2	-
11	70664574	TCA	TCA	T	frame_shift	Spag7	2	-
11	70665293	T	T	TC	frame_shift	Spag7	2	-
11	94742157	A	A	G	missense_variant	Cdc34-ps	2	p.His61Arg
11	94742451	A	A	G	missense_variant	Cdc34-ps	2	p.His159Arg
12	87272568	AC	AC	A	frame_shift	Ahsa1	2	-
12	87273589	A	A	AG	frame_shift	Ahsa1	2	-
13	59493871	CT	CT	C	frame_shift	Agtpbp1	2	-
13	59495562	C	C	CTT	frame_shift	Agtpbp1	2	-
13	98489577	A	A	C	missense_variant	Gm10320	2	p.Ser100Ala
13	98489694	T	T	C	missense_variant	Gm10320	2	p.Thr61Ala
13	100135687	A	A	AT	frame_shift	Smn1	2	-
13	100135740	G	G	GT	frame_shift	Smn1	2	-
14	20739404	TG	TG	T	frame_shift	Camk2g	2	-
14	20742755	TG	TG	T	frame_shift	Camk2g	2	-
14	54897116	T	T	A	missense_variant	Pabpn1	2	p.Phe265Tyr
14	54897118	C	C	CA	frame_shift	Pabpn1	2	-
15	10461425	CTA	CTA	C	frame_shift	Dnajc21	2	-
15	10462221	A	A	ACC	frame_shift	Dnajc21	2	-
15	81674606	CT	CT	C	frame_shift	L3mbtl2	2	-
15	81674702	CTT	CTT	C	frame_shift	L3mbtl2	2	-
17	87020400	C	C	CT	frame_shift	Pigf	2	-
17	87021951	C	C	CT	frame_shift	Pigf	2	-
18	10097480	T	T	TA	frame_shift	Rock1	2	-
18	10101030	TA	TA	T	frame_shift	Rock1	2	-
19	11700909	A	A	AT	frame_shift	Gm97	2	-
19	11703871	T	T	TC	frame_shift	Gm97	2	-
19	56529663	C	C	CA	frame_shift	Dclre1a	2	-
2	104723307	C	C	CT	frame_shift	Depdc7	2	-
2	104724568	AC	AC	A	frame_shift	Depdc7	2	-
2	156761929	G	G	GA	frame_shift	Dlgap4	2	-
2	156761930	T	T	A	missense_variant	Dlgap4	2	p.Val227Glu
3	92428414	C	C	A	missense_variant	Gm9774	2	p.Ser229Ile
3	92428559	A	A	C	missense_variant	Gm9774	2	p.Trp181Gly
5	90232240	C	C	CT	frame_shift	Ankrd17	2	-
5	90263257	A	A	AC	frame_shift	Ankrd17	2	-
5	144985647	AC	AC	A	frame_shift	Kpna7	2	-
5	144989834	T	T	TG	frame_shift	Kpna7	2	-
6	49087442	T	T	TG	frame_shift	Igf2bp3	2	-
6	49091052	TG	TG	T	frame_shift	Igf2bp3	2	-
7	13030081	A	A	AG	frame_shift	Trim28	2	-
7	13030453	A	A	AT	frame_shift	Trim28	2	-
7	109715843	TA	TA	T	frame_shift	BC051019	2	-
8	19445950	GT	GT	G	frame_shift	Defb8	2	-
8	19445952	A	A	C	missense_variant	Defb8	2	p.Tyr31Asp
8	116934692	A	A	ATC	frame_shift	Cenpn	2	-
8	116940571	GT	GT	G	frame_shift	Cenpn	2	-
8	122621644	T	T	TC	frame_shift	Pabpn1l	2	-
8	122622126	T	T	TG	frame_shift	Pabpn1l	2	-
9	61919873	AC	AC	A	frame_shift	Kif23	2	-
9	61921017	A	A	AC	frame_shift	Kif23	2	-
9	62887306	A	A	AT	frame_shift	Pias1	2	-
9	62895827	AT	AT	A	frame_shift	Pias1	2	-
X	75105652	A	A	ATG	frame_shift	Dkc1	2	-
X	75106275	C	C	CAA	frame_shift	Dkc1	2	-
1	72266975	ATTTT	A	ATTTT	frame_shift	Pecr	1	-
10	81181375	C	T	C	missense_variant	Eef2	1	p.Arg739Cys
10	82954747	C	T	C	missense_variant	Gm4799	1	p.Thr135Ile
11	69915749	C	T	C	missense_variant	Gps2	1	p.Thr200Ile
14	56524404	A	AT	A	frame_shift	Rnf17	1	-
15	11984003	TAC	T	TAC	frame_shift	Sub1	1	-
17	17911341	G	A	G	missense_variant	Gm7535	1	p.Leu203Phe
17	20571041	A	C	A	missense_variant	Gm5145	1	p.Asn227Thr
2	71855890	A	G	A	missense_variant	Itga6	1	p.Ile1051Val
2	132534036	G	GA	G	frame_shift	Gpcpd1	1	-
3	37078210	GA	G	GA	frame_shift	Adad1	1	-
3	55536479	TTC	T	TTC	frame_shift	Dclk1	1	-
4	55528247	A	C	A	missense_variant	Klf4	1	p.Ser444Ala
4	98934546	C	T	C	missense_variant	Usp1	1	p.Ser699Phe
4	117162275	G	A	G	missense_variant	Kif2c	1	p.Pro595Ser
5	145148080	ATTCT	A	ATTCT	frame_shift	Ptcd1	1	-
6	89147081	G	GT	G	frame_shift	Gm1965	1	-
9	109402002	C	T	C	missense_variant	Fbxw22	1	p.Val127Met
9	109495769	T	G	T	missense_variant	Fbxw19	1	p.Lys27Gln
9	111488854	AAG	A	AAG	frame_shift	Dclk3	1	-
1	38995733	A	A	AG	frame_shift	Pdcl3	1	-
1	39373825	C	C	CA	frame_shift	Tbc1d8	1	-
1	44099845	T	T	TA	frame_shift	Tex30	1	-
1	54987937	A	A	AC	frame_shift	Sf3b1	1	-
1	55128090	T	T	TC	frame_shift	Mob4	1	-
1	58994289	A	A	AG	frame_shift	Stradb	1	-
1	86118629	G	G	GA	frame_shift	Psmd1	1	-
1	151388615	C	C	CT	frame_shift	Swt1	1	-
1	155865258	A	A	AAG	frame_shift	Cep350	1	-
1	170880914	C	C	CT	frame_shift	Dusp12	1	-
1	172066798	TG	TG	T	frame_shift	Ncstn	1	-
1	177784893	TA	TA	T	frame_shift	Adss	1	-
1	182276894	C	C	CA	frame_shift	Degs1	1	-
10	20360533	A	A	AAG	frame_shift	Mtfr2	1	-
10	61092602	A	A	AG	frame_shift	Pcbd1	1	-
10	95673246	C	C	A	missense_variant	Anapc15-ps	1	p.Gln57His
10	105845450	GT	GT	G	frame_shift	Ccdc59	1	-
10	115208892	C	C	CA	frame_shift	Tbc1d15	1	-
10	122094693	C	C	CAA	frame_shift	Tmem5	1	-
10	128086035	C	C	CA	frame_shift	Atp5b	1	-
11	4883725	G	G	GT	frame_shift	Nipsnap1	1	-
11	40685343	T	T	TG	frame_shift	Mat2b	1	-
11	48803855	C	C	CA	frame_shift	Gnb2l1	1	-
11	50085813	G	G	GA	frame_shift	Rnf130	1	-
11	50234241	T	T	TG	frame_shift	Mgat4b	1	-
11	57808021	C	C	CTG	frame_shift	Sap30l	1	-
11	61512369	C	C	CA	frame_shift	B9d1	1	-
11	69969590	TA	TA	T	frame_shift	Elp5	1	-
11	77050714	T	T	TG	frame_shift	Ccdc55	1	-
11	78321040	C	C	CA	frame_shift	Spag5	1	-
11	80010644	GTA	GTA	G	frame_shift	Suz12	1	-
11	80391993	G	G	GC	frame_shift	Zfp207	1	-
11	93876052	T	T	TCA	frame_shift	Utp18	1	-
11	94297754	C	C	CT	frame_shift	Luc7l3	1	-
11	98161143	C	C	CCA	frame_shift	Med1	1	-
11	98625085	T	T	C	missense_variant	Gm12355	1	p.His154Arg
11	102404141	CT	CT	C	frame_shift	Slc25a39	1	-
11	102435943	G	G	GC	frame_shift	Grn	1	-
12	8748237	GT	GT	G	frame_shift	Pum2	1	-
12	11298343	GT	GT	G	frame_shift	Smc6	1	-
12	40204017	G	G	GC	frame_shift	Ifrd1	1	-
12	65227121	A	A	G	missense_variant	Wdr20b	1	p.Thr453Ala
12	72100607	T	T	TAG	frame_shift	Jkamp	1	-
12	81995864	GA	GA	G	frame_shift	Pcnx	1	-
12	86161449	C	C	CA	frame_shift	Ift43	1	-
12	99935002	C	C	CA	frame_shift	Tdp1	1	-
12	105808668	TA	TA	T	frame_shift	Papola	1	-
12	111827815	C	C	CA	frame_shift	Zfyve21	1	-
12	113288921	C	C	G	missense_variant	Ighg2c	1	p.Ala4Pro
13	19370368	C	C	CT	frame_shift	Stard3nl	1	-
13	47105738	CT	CT	C	frame_shift	Dek	1	-
13	49052557	A	A	AC	frame_shift	Wnk2	1	-
13	55348435	CT	CT	C	frame_shift	Lman2	1	-
13	59624604	GT	GT	G	frame_shift	Naa35	1	-
13	68587657	T	T	TA	frame_shift	Fastkd3	1	-
13	69813702	AG	AG	A	frame_shift	Med10	1	-
13	70596153	AC	AC	A	frame_shift	BC018507	1	-
13	73612389	TA	TA	T	frame_shift	Clptm1l	1	-
13	96414477	A	A	AGT	frame_shift	Poc5	1	-
13	100766823	AC	AC	A	frame_shift	Cenph	1	-
13	104817367	G	G	GT	frame_shift	Srek1ip1	1	-
13	112601410	AC	AC	A	frame_shift	Ddx4	1	-
14	30817704	A	A	AT	frame_shift	Sfmbt1	1	-
14	34745623	A	A	AC	frame_shift	Wapal	1	-
14	54896950	A	A	AG	frame_shift	Gm20521	1	-
14	105121069	CT	CT	C	frame_shift	Rbm26	1	-
14	105294798	G	G	GA	frame_shift	Ndfip2	1	-
14	118161554	C	C	CA	frame_shift	Gpr180	1	-
14	122158640	C	C	CT	frame_shift	Tm9sf2	1	-
15	10483407	C	C	CT	frame_shift	Brix1	1	-
15	53088052	T	T	TA	frame_shift	Ext1	1	-
15	79146184	GT	GT	G	frame_shift	Polr2f	1	-
15	102177787	C	C	CG	frame_shift	Csad	1	-
15	102322973	G	G	GC	frame_shift	Espl1	1	-
15	102338816	C	C	CCA	frame_shift	Aaas	1	-
16	4094628	A	A	ATC	frame_shift	Crebbp	1	-
16	11199570	C	C	CT	frame_shift	Rsl1d1	1	-
16	15627857	C	C	CT	frame_shift	Mcm4	1	-
16	38590911	G	G	GT	frame_shift	Tmem39a	1	-
17	3346682	C	C	CT	frame_shift	Tiam2	1	-
17	13008387	GT	GT	G	frame_shift	Sod2	1	-
17	23808064	A	A	AGG	frame_shift	Srrm2	1	-
17	35119858	T	T	TC	frame_shift	Csnk2b	1	-
17	35893110	CT	CT	C	frame_shift	2310061I04Rik	1	-
17	56605974	A	A	AG	frame_shift	Safb	1	-
17	78752604	GA	GA	G	frame_shift	Heatr5b	1	-
18	20689220	C	C	CT	frame_shift	B4galt6	1	-
18	34416827	G	G	GA	frame_shift	Pkd2l2	1	-
18	34631517	T	T	TG	frame_shift	Kif20a	1	-
18	38314804	GT	GT	G	frame_shift	Rnf14	1	-
18	51865344	T	T	C	missense_variant	Gm4950	1	p.Met180Val
18	67675888	TAG	TAG	T	frame_shift	Ptpn2	1	-
19	4194973	CT	CT	C	frame_shift	Ppp1ca	1	-
19	11688665	AC	AC	A	frame_shift	Oosp1	1	-
19	29309590	TG	TG	T	frame_shift	Jak2	1	-
19	40314491	T	T	TC	frame_shift	Sorbs1	1	-
19	52264814	A	A	C	missense_variant	Ins1	1	p.Glu64Ala
19	53389300	TA	TA	T	frame_shift	Smndc1	1	-
2	3686796	G	G	GA	frame_shift	Fam107b	1	-
2	32754393	C	C	CA	frame_shift	Sh2d3c	1	-
2	39013188	GT	GT	G	frame_shift	Arpc5l	1	-
2	69867448	AC	AC	A	frame_shift	Ssb	1	-
2	84956271	G	G	GC	frame_shift	Slc43a3	1	-
2	85072094	A	A	AG	frame_shift	Tnks1bp1	1	-
2	111187050	C	C	CA	frame_shift	4930430A15Rik	1	-
2	118641086	AG	AG	A	frame_shift	Bub1b	1	-
2	119701115	T	T	TG	frame_shift	Rtf1	1	-
2	122150872	G	G	GA	frame_shift	B2m	1	-
2	143069371	T	T	TC	frame_shift	Snrpb2	1	-
2	155702593	CT	CT	C	frame_shift	Edem2	1	-
2	156179175	A	A	AT	frame_shift	Rbm39	1	-
2	157871189	GT	GT	G	frame_shift	Ctnnbl1	1	-
2	174345381	AG	AG	A	frame_shift	Gnas	1	-
2	181499842	C	C	CA	frame_shift	Tpd52l2	1	-
3	36568977	T	T	TA	frame_shift	Ccna2	1	-
3	57646877	CT	CT	C	frame_shift	Commd2	1	-
3	67473457	AC	AC	A	frame_shift	Gfm1	1	-
3	85915865	T	T	C	missense_variant	Gm9790	1	p.Leu28Pro
3	87922386	A	A	AC	frame_shift	Mrpl24	1	-
3	95622695	A	A	G	missense_variant	Rps10-ps1	1	p.Thr140Ala
3	96800620	C	C	CT	frame_shift	Cd160	1	-
3	97166072	A	A	AG	frame_shift	Acp6	1	-
3	122619528	A	A	AT	frame_shift	Fnbp1l	1	-
3	133367821	A	A	AT	frame_shift	Ppa2	1	-
3	142781337	T	T	TAA	frame_shift	Gtf2b	1	-
3	152094297	T	T	TAA	frame_shift	Gipc2	1	-
4	24898678	T	T	TA	frame_shift	Ndufaf4	1	-
4	40739688	TA	TA	T	frame_shift	Smu1	1	-
4	52497113	A	A	C	missense_variant	Vma21-ps	1	p.Phe44Leu
4	58805538	T	T	TA	frame_shift	AI314180	1	-
4	59617632	T	T	TC	frame_shift	Hsdl2	1	-
4	107634585	A	A	AC	frame_shift	Glis1	1	-
4	132312007	C	C	CT	frame_shift	Trnau1ap	1	-
4	134935371	T	T	TTC	frame_shift	Syf2	1	-
4	136551035	TA	TA	T	frame_shift	Kdm1a	1	-
4	144160203	AC	AC	A	frame_shift	Oog3	1	-
4	155715457	TC	TC	T	frame_shift	Ssu72	1	-
5	8913473	A	A	AC	frame_shift	Abcb4	1	-
5	21774792	C	C	CAG	frame_shift	Dnajc2	1	-
5	22522440	TG	TG	T	frame_shift	Orc5	1	-
5	24807603	A	A	AC	frame_shift	Rheb	1	-
5	33747374	A	A	AC	frame_shift	Letm1	1	-
5	34457902	T	T	TA	frame_shift	Fam193a	1	-
5	48381786	G	G	GT	frame_shift	Pacrgl	1	-
5	61809668	G	G	A	missense_variant	G6pd2	1	p.Ser262Asn
5	69579505	T	T	TC	frame_shift	Gnpda2	1	-
5	91955615	TA	TA	T	frame_shift	Rchy1	1	-
5	100766686	A	A	AC	frame_shift	Helq	1	-
5	107376363	G	G	GA	frame_shift	Brdt	1	-
5	115242693	T	T	TG	frame_shift	Rnf10	1	-
5	120915952	T	T	TG	frame_shift	Oas1d	1	-
5	121811616	A	A	C	missense_variant	Atxn2	1	p.Asn397His
5	124579000	C	C	CT	frame_shift	Eif2b1	1	-
5	135982758	GT	GT	G	frame_shift	Zp3	1	-
5	136119994	G	G	GAA	frame_shift	Polr2j	1	-
5	143549136	TA	TA	T	frame_shift	Fam220a	1	-
5	143990767	T	T	TG	frame_shift	Ccz1	1	-
5	144266034	TA	TA	T	frame_shift	Baiap2l1	1	-
5	145124584	TA	TA	T	frame_shift	Arpc1b	1	-
5	150567604	T	T	TG	frame_shift	Brca2	1	-
6	3602658	A	A	AG	frame_shift	Ccdc132	1	-
6	8596168	T	T	TCG	frame_shift	Glcci1	1	-
6	12099990	C	C	T	missense_variant	Gm6578	1	p.Gly94Arg
6	47520886	G	G	GA	frame_shift	Cul1	1	-
6	48765325	T	T	C	missense_variant	Gimap3	1	p.Thr224Ala
6	83080051	T	T	TTC	frame_shift	Pcgf1	1	-
6	83309059	CT	CT	C	frame_shift	Mthfd2	1	-
6	86681590	C	C	CT	frame_shift	Snrnp27	1	-
6	97185481	AC	AC	A	frame_shift	Uba3	1	-
6	146650106	CAA	CAA	C	frame_shift	Med21	1	-
6	148812158	TA	TA	T	frame_shift	Ipo8	1	-
7	5115282	AC	AC	A	frame_shift	Rfpl4	1	-
7	15397185	T	T	TC	frame_shift	Obox2	1	-
7	15920304	C	C	CA	frame_shift	Sepw1	1	-
7	24744830	T	T	TC	frame_shift	Cd177	1	-
7	30569514	A	A	AC	frame_shift	Kmt2b	1	-
7	55929995	TA	TA	T	frame_shift	Cyfip1	1	-
7	89955605	C	C	CT	frame_shift	Eed	1	-
7	100459889	G	G	GA	frame_shift	C2cd3	1	-
7	105559051	C	C	CA	frame_shift	Apbb1	1	-
7	113306127	G	G	GA	frame_shift	Arntl	1	-
7	118121924	AC	AC	A	frame_shift	Arl6ip1	1	-
7	120650931	T	T	TG	frame_shift	Uqcrc2	1	-
7	127027992	T	T	TC	frame_shift	Kif22	1	-
7	127799304	A	A	AC	frame_shift	Setd1a	1	-
7	135674383	G	G	GA	frame_shift	Ptpre	1	-
7	144481252	T	T	TC	frame_shift	Ppfia1	1	-
8	13896498	A	A	G	missense_variant	Gm7676	1	p.Lys88Arg
8	34168612	G	G	GA	frame_shift	Tmem66	1	-
8	79680559	CT	CT	C	frame_shift	Otud4	1	-
8	85306215	AG	AG	A	frame_shift	Orc6	1	-
8	88337138	C	C	CA	frame_shift	Brd7	1	-
8	106913347	G	G	GA	frame_shift	Cirh1a	1	-
8	109594619	C	C	CT	frame_shift	Dhodh	1	-
9	7203449	A	A	AG	frame_shift	Dcun1d5	1	-
9	14501915	G	G	GA	frame_shift	Cwc15	1	-
9	25109006	C	C	CA	frame_shift	Herpud2	1	-
9	36712040	A	A	AC	frame_shift	Chek1	1	-
9	44410690	C	C	CT	frame_shift	Ccdc84	1	-
9	50558248	C	C	CA	frame_shift	Tex12	1	-
9	52068277	G	G	GT	frame_shift	Rdx	1	-
9	63443564	T	T	TG	frame_shift	Iqch	1	-
9	70412840	A	A	AG	frame_shift	Ccnb2	1	-
9	71909067	T	T	TC	frame_shift	Tcf12	1	-
9	95466543	T	T	TC	frame_shift	U2surp	1	-
9	109676898	C	C	CTT	frame_shift	Fbxw18	1	-
9	110617814	AC	AC	A	frame_shift	Setd2	1	-
9	114513675	A	A	G	missense_variant	Trim71	1	p.Val513Ala
9	114789746	CT	CT	C	frame_shift	Cmtm8	1	-
9	119040522	AG	AG	A	frame_shift	Ctdspl	1	-
X	74289184	T	T	TG	frame_shift	Taz	1	-
X	75405219	C	C	CT	frame_shift	Mtcp1	1	-
X	134605943	G	G	T	missense_variant	Hnrnph2	1	p.Ala346Ser
X	161246368	GT	GT	G	frame_shift	Scml2	1	-

## Sheet: cell2
chromosome	position	allele in Refence genome	genome sequence	RNA sequence	mutation type	gene name	Number of muations	change in amino acid sequences
15	20665557	C	C	T	missense_variant	Acot10	12	p.Gly366Asp
15	20665854	C	C	G	missense_variant	Acot10	12	p.Ser267Thr
15	20665962	G	G	T	missense_variant	Acot10	12	p.Thr231Lys
15	20666020	T	T	C	missense_variant	Acot10	12	p.Arg212Gly
15	20666037	T	T	C	missense_variant	Acot10	12	p.Gln206Arg
15	20666079	G	G	T	missense_variant	Acot10	12	p.Thr192Lys
15	20666089	C	C	T	missense_variant	Acot10	12	p.Asp189Asn
15	20666125	T	T	A	missense_variant	Acot10	12	p.Thr177Ser
15	20666235	A	A	G	missense_variant	Acot10	12	p.Leu140Pro
15	20666243	A	A	C	missense_variant	Acot10	12	p.Asn137Lys
15	20666532	A	A	T	missense_variant	Acot10	12	p.Val41Asp
15	20666535	T	T	C	missense_variant	Acot10	12	p.Gln40Arg
3	88576591	C	C	T	missense_variant	Gm10704	5	p.Gly184Glu
3	88576708	T	T	C	missense_variant	Gm10704	5	p.His145Arg
3	88576915	T	T	C	missense_variant	Gm10704	5	p.Gln76Arg
3	88577056	T	T	A	missense_variant	Gm10704	5	p.Asn29Ile
3	88577088	T	T	G	missense_variant	Gm10704	5	p.Lys18Asn
9	64235578	G	G	A	missense_variant	Uchl4	5	p.Val114Met
9	64235657	A	A	T	missense_variant	Uchl4	5	p.Tyr140Phe
9	64235803	T	T	C	missense_variant	Uchl4	5	p.Trp189Arg
9	64235861	T	T	C	missense_variant	Uchl4	5	p.Val208Ala
9	64235866	A	A	G	missense_variant	Uchl4	5	p.Lys210Glu
19	56544125	GCTTTGC	G	GCTTTGC	frame_shift	Dclre1a	4	-
10	31249974	C	C	A	missense_variant	Gm5422	4	p.Thr603Lys
10	31250339	A	A	G	missense_variant	Gm5422	4	p.Ser725Gly
10	31250351	C	C	A	missense_variant	Gm5422	4	p.Arg729Ser
10	31250609	C	C	G	missense_variant	Gm5422	4	p.Arg815Gly
19	56529663	C	C	CA	frame_shift	Dclre1a	4	-
19	56537126	A	A	AC	frame_shift	Dclre1a	4	-
19	56537283	CTG	CTG	C	frame_shift	Dclre1a	4	-
4	124919031	CT	CT	C	frame_shift	Cdca8	4	-
4	124921210	A	A	AC	frame_shift	Cdca8	4	-
4	124926664	C	C	CT	frame_shift	Cdca8	4	-
4	124936588	C	C	CA	frame_shift	Cdca8	4	-
8	84842769	TA	T	TA	frame_shift	Calr	3	-
8	84842792	T	A	T	missense_variant	Calr	3	p.Glu369Val
8	84842829	T	A	T	missense_variant	Calr	3	p.Met357Leu
11	70664477	C	C	CT	frame_shift	Spag7	3	-
11	70664574	TCA	TCA	T	frame_shift	Spag7	3	-
11	70665293	T	T	TC	frame_shift	Spag7	3	-
14	54542259	T	T	TG	frame_shift	Haus4	3	-
14	54545824	T	T	TG	frame_shift	Haus4	3	-
14	54552211	CT	CT	C	frame_shift	Haus4	3	-
2	160670098	A	A	AT	frame_shift	Top1	3	-
2	160698122	A	A	AT	frame_shift	Top1	3	-
2	160698241	T	T	TA	frame_shift	Top1	3	-
14	52084279	A	C	A	missense_variant	Hnrnpc	2	p.Leu26Arg
14	52084335	G	T	G	missense_variant	Hnrnpc	2	p.Asn7Lys
15	100254253	G	T	G	missense_variant	Atf1	2	p.Ser162Ile
15	100254408	C	T	C	missense_variant	Atf1	2	p.Ser187Phe
4	154158450	G	T	G	missense_variant	Tprgl	2	p.Thr241Asn
4	154158460	G	A	G	missense_variant	Tprgl	2	p.Leu238Phe
6	148354801	C	T	C	missense_variant	Rps4y2	2	p.Pro31Leu
6	148355551	TA	T	TA	frame_shift	Rps4y2	2	-
7	14665322	A	G	A	missense_variant	Gm4745	2	p.Lys158Glu
7	14665490	T	C	T	missense_variant	Gm4745	2	p.Tyr214His
1	31204249	T	T	A	missense_variant	Lgsn	2	p.Tyr471Asn
1	31204250	A	A	AC	frame_shift	Lgsn	2	-
1	39373825	C	C	CA	frame_shift	Tbc1d8	2	-
1	39380095	TG	TG	T	frame_shift	Tbc1d8	2	-
1	55128090	T	T	TC	frame_shift	Mob4	2	-
1	55148311	AT	AT	A	frame_shift	Mob4	2	-
1	79795044	TA	TA	T	frame_shift	Serpine2	2	-
1	79810552	A	A	AC	frame_shift	Serpine2	2	-
10	62429835	C	C	CT	frame_shift	Supv3l1	2	-
10	62432287	AC	AC	A	frame_shift	Supv3l1	2	-
10	88153521	T	T	TC	frame_shift	Nup37	2	-
10	88174383	C	C	CA	frame_shift	Nup37	2	-
12	69303873	T	T	TA	frame_shift	Klhdc2	2	-
12	69310151	A	A	AC	frame_shift	Klhdc2	2	-
12	87272568	AC	AC	A	frame_shift	Ahsa1	2	-
12	87273589	A	A	AG	frame_shift	Ahsa1	2	-
13	98489577	A	A	C	missense_variant	Gm10320	2	p.Ser100Ala
13	98489694	T	T	C	missense_variant	Gm10320	2	p.Thr61Ala
13	100135687	A	A	AT	frame_shift	Smn1	2	-
13	100135740	G	G	GT	frame_shift	Smn1	2	-
14	16290767	A	A	AG	frame_shift	Ngly1	2	-
14	16294674	G	G	GT	frame_shift	Ngly1	2	-
14	20739404	TG	TG	T	frame_shift	Camk2g	2	-
14	20742755	TG	TG	T	frame_shift	Camk2g	2	-
14	54897116	T	T	A	missense_variant	Pabpn1	2	p.Phe265Tyr
14	54897118	C	C	CA	frame_shift	Pabpn1	2	-
15	76536472	C	C	CT	frame_shift	Fbxl6	2	-
15	76537285	T	T	TC	frame_shift	Fbxl6	2	-
15	79424838	A	A	AC	frame_shift	Csnk1e	2	-
15	79430053	AC	AC	A	frame_shift	Csnk1e	2	-
15	81674606	CT	CT	C	frame_shift	L3mbtl2	2	-
15	81674702	CTT	CTT	C	frame_shift	L3mbtl2	2	-
16	35397539	C	C	CG	frame_shift	Pdia5	2	-
16	35407632	A	A	AC	frame_shift	Pdia5	2	-
18	10092128	C	C	CT	frame_shift	Rock1	2	-
18	10097480	T	T	TA	frame_shift	Rock1	2	-
19	11700909	A	A	AT	frame_shift	Gm97	2	-
19	11703871	T	T	TC	frame_shift	Gm97	2	-
19	40299460	T	T	TAC	frame_shift	Sorbs1	2	-
19	40314491	T	T	TC	frame_shift	Sorbs1	2	-
2	156761929	G	G	GA	frame_shift	Dlgap4	2	-
2	156761930	T	T	A	missense_variant	Dlgap4	2	p.Val227Glu
3	92428414	C	C	A	missense_variant	Gm9774	2	p.Ser229Ile
3	92428559	A	A	C	missense_variant	Gm9774	2	p.Trp181Gly
5	115242693	T	T	TG	frame_shift	Rnf10	2	-
5	115247288	TA	TA	T	frame_shift	Rnf10	2	-
6	49087442	T	T	TG	frame_shift	Igf2bp3	2	-
6	49091052	TG	TG	T	frame_shift	Igf2bp3	2	-
7	4752055	T	T	G	missense_variant	Cox6b2	2	p.Arg73Ser
7	4752057	T	T	TG	frame_shift	Cox6b2	2	-
7	13030081	A	A	AG	frame_shift	Trim28	2	-
7	13030453	A	A	AT	frame_shift	Trim28	2	-
7	30569514	A	A	AC	frame_shift	Kmt2b	2	-
7	30570287	TG	TG	T	frame_shift	Kmt2b	2	-
7	120650931	T	T	TG	frame_shift	Uqcrc2	2	-
7	120659017	T	T	TA	frame_shift	Uqcrc2	2	-
8	104526278	AC	AC	A	frame_shift	Nae1	2	-
8	104530118	TA	TA	T	frame_shift	Nae1	2	-
8	122621644	T	T	TC	frame_shift	Pabpn1l	2	-
8	122622126	T	T	TG	frame_shift	Pabpn1l	2	-
9	53591458	C	C	CA	frame_shift	Acat1	2	-
9	53591966	A	A	AC	frame_shift	Acat1	2	-
9	61919873	AC	AC	A	frame_shift	Kif23	2	-
9	61921017	A	A	AC	frame_shift	Kif23	2	-
1	72266975	ATTTT	A	ATTTT	frame_shift	Pecr	1	-
1	159278120	C	T	C	missense_variant	Rfwd2	1	p.Pro336Ser
10	82954747	C	T	C	missense_variant	Gm4799	1	p.Thr135Ile
11	101077102	C	T	C	missense_variant	Naglu	1	p.Ala626Val
11	109453056	TG	T	TG	frame_shift	Slc16a6	1	-
12	31937013	T	C	T	missense_variant	Hbp1	1	p.Ser252Gly
14	89897695	C	T	C	missense_variant	Gm10110	1	p.Gly258Arg
16	87483816	A	AAAC	A	frame_shift	Cct8	1	-
17	17911205	C	T	C	missense_variant	Gm7535	1	p.Arg248His
17	20571041	A	C	A	missense_variant	Gm5145	1	p.Asn227Thr
19	32129585	C	T	C	missense_variant	Sgms1	1	p.Gly290Asp
2	93695933	AAGCCGAG	A	AAGCCGAG	frame_shift	Ext2	1	-
3	55536479	TTC	T	TTC	frame_shift	Dclk1	1	-
3	153929711	T	TAC	T	frame_shift	Acadm	1	-
4	58801809	G	GA	G	frame_shift	AI314180	1	-
6	7982786	C	T	C	missense_variant	Gm9825	1	p.Asp201Asn
6	89147081	G	GT	G	frame_shift	Gm1965	1	-
7	19978154	G	A	G	missense_variant	Ceacam20	1	p.Ser470Asn
8	40993346	AACTCT	A	AACTCT	frame_shift	Mtus1	1	-
9	22157836	GGGACCCCT	G	GGGACCCCT	frame_shift	Pigyl	1	-
9	106880158	GAAC	G	GAAC	frame_shift	Vprbp	1	-
X	37110147	C	T	C	missense_variant	Upf3b	1	p.Ala29Thr
1	38995733	A	A	AG	frame_shift	Pdcl3	1	-
1	54987937	A	A	AC	frame_shift	Sf3b1	1	-
1	58994289	A	A	AG	frame_shift	Stradb	1	-
1	78706250	C	C	CT	frame_shift	Acsl3	1	-
1	85595411	CA	CA	C	frame_shift	Sp110	1	-
1	92641878	A	A	AG	frame_shift	Myeov2	1	-
1	146420675	T	T	A	missense_variant	Gm5263	1	p.Val81Asp
1	170880914	C	C	CT	frame_shift	Dusp12	1	-
1	171282303	CT	CT	C	frame_shift	Usp21	1	-
1	181177832	C	C	CT	frame_shift	Wdr26	1	-
1	182276894	C	C	CA	frame_shift	Degs1	1	-
1	184833856	TC	TC	T	frame_shift	Marc2	1	-
10	20360533	A	A	AAG	frame_shift	Mtfr2	1	-
10	44303563	AT	AT	A	frame_shift	Atg5	1	-
10	62497925	TG	TG	T	frame_shift	Srgn	1	-
10	95673246	C	C	A	missense_variant	Anapc15-ps	1	p.Gln57His
10	99757958	C	C	G	missense_variant	Csl	1	p.Arg415Thr
10	115208892	C	C	CA	frame_shift	Tbc1d15	1	-
10	115835091	G	G	GT	frame_shift	Tspan8	1	-
11	40685343	T	T	TG	frame_shift	Mat2b	1	-
11	48803855	C	C	CA	frame_shift	Gnb2l1	1	-
11	50234241	T	T	TG	frame_shift	Mgat4b	1	-
11	57808021	C	C	CTG	frame_shift	Sap30l	1	-
11	61512369	C	C	CA	frame_shift	B9d1	1	-
11	69072521	T	T	C	missense_variant	Tmem107	1	p.Cys119Arg
11	69917426	A	A	AC	frame_shift	Eif5a	1	-
11	88209852	G	G	GC	frame_shift	Mrps23	1	-
11	94297754	C	C	CT	frame_shift	Luc7l3	1	-
11	98625085	T	T	C	missense_variant	Gm12355	1	p.His154Arg
11	102404141	CT	CT	C	frame_shift	Slc25a39	1	-
11	102435943	G	G	GC	frame_shift	Grn	1	-
11	115609057	T	T	TC	frame_shift	Mif4gd	1	-
11	120722508	G	G	GT	frame_shift	Rac3	1	-
12	8748237	GT	GT	G	frame_shift	Pum2	1	-
12	17283196	CA	CA	C	frame_shift	Pdia6	1	-
12	32842734	G	G	A	missense_variant	Nampt	1	p.Gly340Asp
12	40204017	G	G	GC	frame_shift	Ifrd1	1	-
12	65227121	A	A	G	missense_variant	Wdr20b	1	p.Thr453Ala
12	79157847	C	C	CT	frame_shift	Vti1b	1	-
12	81995864	GA	GA	G	frame_shift	Pcnx	1	-
12	86161449	C	C	CA	frame_shift	Ift43	1	-
12	111827815	C	C	CA	frame_shift	Zfyve21	1	-
13	8029887	G	G	A	missense_variant	Gm9742	1	p.Pro178Ser
13	19370368	C	C	CT	frame_shift	Stard3nl	1	-
13	49238937	C	C	CTT	frame_shift	Susd3	1	-
13	55348435	CT	CT	C	frame_shift	Lman2	1	-
13	59493871	CT	CT	C	frame_shift	Agtpbp1	1	-
13	59624604	GT	GT	G	frame_shift	Naa35	1	-
13	68587657	T	T	TA	frame_shift	Fastkd3	1	-
13	69813702	AG	AG	A	frame_shift	Med10	1	-
13	73617716	C	C	CA	frame_shift	Clptm1l	1	-
13	74305540	C	C	CCT	frame_shift	Pdcd6	1	-
13	81796653	G	G	GA	frame_shift	Cetn3	1	-
13	96414477	A	A	AGT	frame_shift	Poc5	1	-
14	24484385	A	A	AC	frame_shift	Polr3a	1	-
14	30817704	A	A	AT	frame_shift	Sfmbt1	1	-
14	34745623	A	A	AC	frame_shift	Wapal	1	-
14	54896950	A	A	AG	frame_shift	Gm20521	1	-
14	55741182	C	C	CA	frame_shift	Dhrs1	1	-
14	56527112	C	C	CGT	frame_shift	Cenpj	1	-
14	70128989	G	G	GA	frame_shift	Bin3	1	-
14	79596818	G	G	GA	frame_shift	Sugt1	1	-
14	105121069	CT	CT	C	frame_shift	Rbm26	1	-
14	105294798	G	G	GA	frame_shift	Ndfip2	1	-
14	118161554	C	C	CA	frame_shift	Gpr180	1	-
14	122158640	C	C	CT	frame_shift	Tm9sf2	1	-
15	4101802	A	A	AG	frame_shift	Oxct1	1	-
15	6437051	GT	GT	G	frame_shift	Dab2	1	-
15	10483407	C	C	CT	frame_shift	Brix1	1	-
15	53088052	T	T	TA	frame_shift	Ext1	1	-
15	79146184	GT	GT	G	frame_shift	Polr2f	1	-
15	98951666	C	C	A	missense_variant	Tuba1a	1	p.Gly10Val
15	102322973	G	G	GC	frame_shift	Espl1	1	-
15	102338816	C	C	CCA	frame_shift	Aaas	1	-
16	11199570	C	C	CT	frame_shift	Rsl1d1	1	-
16	38590911	G	G	GT	frame_shift	Tmem39a	1	-
16	59618851	CTG	CTG	C	frame_shift	Arl6	1	-
17	3346682	C	C	CT	frame_shift	Tiam2	1	-
17	13010518	A	A	AG	frame_shift	Sod2	1	-
17	24444168	AC	AC	A	frame_shift	E4f1	1	-
17	32058549	C	C	T	missense_variant	Rrp1b	1	p.Pro601Leu
17	35119858	T	T	TC	frame_shift	Csnk2b	1	-
17	78752604	GA	GA	G	frame_shift	Heatr5b	1	-
17	87020400	C	C	CT	frame_shift	Pigf	1	-
18	31796047	C	C	CA	frame_shift	Polr2d	1	-
18	34631517	T	T	TG	frame_shift	Kif20a	1	-
18	51865344	T	T	C	missense_variant	Gm4950	1	p.Met180Val
18	56576050	TG	TG	T	frame_shift	Phax	1	-
18	67675888	TAG	TAG	T	frame_shift	Ptpn2	1	-
18	67787152	CT	CT	C	frame_shift	Seh1l	1	-
18	68317993	G	G	GA	frame_shift	Rnmt	1	-
19	4194973	CT	CT	C	frame_shift	Ppp1ca	1	-
19	5415628	A	A	G	missense_variant	4930481A15Rik	1	p.Ile19Val
19	7282824	CT	CT	C	frame_shift	Mark2	1	-
19	11688665	AC	AC	A	frame_shift	Oosp1	1	-
19	29309590	TG	TG	T	frame_shift	Jak2	1	-
19	46531387	CT	CT	C	frame_shift	Arl3	1	-
19	53641859	A	A	AG	frame_shift	Smc3	1	-
2	3686796	G	G	GA	frame_shift	Fam107b	1	-
2	30967088	G	G	GT	frame_shift	Tor1a	1	-
2	44790822	GT	GT	G	frame_shift	Gtdc1	1	-
2	69867448	AC	AC	A	frame_shift	Ssb	1	-
2	85072094	A	A	AG	frame_shift	Tnks1bp1	1	-
2	104724568	AC	AC	A	frame_shift	Depdc7	1	-
2	111187050	C	C	CA	frame_shift	4930430A15Rik	1	-
2	118641086	AG	AG	A	frame_shift	Bub1b	1	-
2	121016130	G	G	GT	frame_shift	Ccndbp1	1	-
2	122150872	G	G	GA	frame_shift	B2m	1	-
2	143069371	T	T	TC	frame_shift	Snrpb2	1	-
2	145924713	AC	AC	A	frame_shift	Crnkl1	1	-
2	155702593	CT	CT	C	frame_shift	Edem2	1	-
2	156872469	T	T	TC	frame_shift	1110008F13Rik	1	-
2	174345381	AG	AG	A	frame_shift	Gnas	1	-
2	181499842	C	C	CA	frame_shift	Tpd52l2	1	-
3	36568977	T	T	TA	frame_shift	Ccna2	1	-
3	40812091	T	T	TG	frame_shift	Plk4	1	-
3	54732218	CT	CT	C	frame_shift	Exosc8	1	-
3	57646877	CT	CT	C	frame_shift	Commd2	1	-
3	67602694	G	G	GA	frame_shift	Mfsd1	1	-
3	85915865	T	T	C	missense_variant	Gm9790	1	p.Leu28Pro
3	87922386	A	A	AC	frame_shift	Mrpl24	1	-
3	89180889	GTA	GTA	G	frame_shift	Scamp3	1	-
3	95622695	A	A	G	missense_variant	Rps10-ps1	1	p.Thr140Ala
3	116633719	TAC	TAC	T	frame_shift	Hiat1	1	-
3	129926362	T	T	TTG	frame_shift	Ccdc109b	1	-
3	138451120	TA	TA	T	frame_shift	Adh5	1	-
3	142781337	T	T	TAA	frame_shift	Gtf2b	1	-
3	152253048	CA	CA	C	frame_shift	Nexn	1	-
4	43497317	CT	CT	C	frame_shift	Arhgef39	1	-
4	59617632	T	T	TC	frame_shift	Hsdl2	1	-
4	107632430	G	G	GC	frame_shift	Glis1	1	-
4	132312007	C	C	CT	frame_shift	Trnau1ap	1	-
4	134905414	GC	GC	G	frame_shift	Tmem50a	1	-
4	136551035	TA	TA	T	frame_shift	Kdm1a	1	-
4	144160203	AC	AC	A	frame_shift	Oog3	1	-
4	149457843	AT	AT	A	frame_shift	Rbp7	1	-
5	23527895	AC	AC	A	frame_shift	Srpk2	1	-
5	24807603	A	A	AC	frame_shift	Rheb	1	-
5	31326493	T	T	TG	frame_shift	Gckr	1	-
5	35555781	A	A	AC	frame_shift	Trmt44	1	-
5	48381786	G	G	GT	frame_shift	Pacrgl	1	-
5	69579693	CT	CT	C	frame_shift	Gnpda2	1	-
5	74595834	T	T	TC	frame_shift	Fip1l1	1	-
5	90263257	A	A	AC	frame_shift	Ankrd17	1	-
5	91955615	TA	TA	T	frame_shift	Rchy1	1	-
5	92070439	C	C	CTG	frame_shift	G3bp2	1	-
5	96106306	C	C	CTG	frame_shift	Cnot6l	1	-
5	100766686	A	A	AC	frame_shift	Helq	1	-
5	104519523	A	A	G	missense_variant	BC005561	1	p.Asn637Ser
5	107376363	G	G	GA	frame_shift	Brdt	1	-
5	114804513	T	T	TA	frame_shift	Ankrd13a	1	-
5	120915952	T	T	TG	frame_shift	Oas1d	1	-
5	124627102	C	C	CA	frame_shift	Tctn2	1	-
5	135010885	A	A	AG	frame_shift	Abhd11	1	-
5	137779624	A	A	AG	frame_shift	Ppp1r35	1	-
5	139185505	T	T	TC	frame_shift	Heatr2	1	-
5	143508095	C	C	CCA	frame_shift	Rac1	1	-
5	143990767	T	T	TG	frame_shift	Ccz1	1	-
5	144989834	T	T	TG	frame_shift	Kpna7	1	-
5	150567604	T	T	TG	frame_shift	Brca2	1	-
6	3602658	A	A	AG	frame_shift	Ccdc132	1	-
6	6558492	CT	CT	C	frame_shift	Shfm1	1	-
6	18074904	AT	AT	A	frame_shift	Asz1	1	-
6	47520886	G	G	GA	frame_shift	Cul1	1	-
6	47530604	G	G	GT	frame_shift	Ezh2	1	-
6	83080051	T	T	TTC	frame_shift	Pcgf1	1	-
6	83309059	CT	CT	C	frame_shift	Mthfd2	1	-
6	86681590	C	C	CT	frame_shift	Snrnp27	1	-
6	88884532	C	C	CT	frame_shift	Mcm2	1	-
6	115639093	T	T	TC	frame_shift	Raf1	1	-
6	134685959	T	T	TA	frame_shift	Loh12cr1	1	-
6	146650106	CAA	CAA	C	frame_shift	Med21	1	-
6	148202544	T	T	TA	frame_shift	Ergic2	1	-
7	12604002	CA	CA	C	frame_shift	Vmn2r53	1	-
7	15397185	T	T	TC	frame_shift	Obox2	1	-
7	15555502	T	T	TC	frame_shift	Obox1	1	-
7	15920304	C	C	CA	frame_shift	Sepw1	1	-
7	28559806	C	C	CT	frame_shift	Pak4	1	-
7	80228549	C	C	CT	frame_shift	Cib1	1	-
7	81786075	A	A	AC	frame_shift	3110040N11Rik	1	-
7	100459889	G	G	GA	frame_shift	C2cd3	1	-
7	109715843	TA	TA	T	frame_shift	BC051019	1	-
7	114221765	A	A	AG	frame_shift	Copb1	1	-
7	125467846	GT	GT	G	frame_shift	Nsmce1	1	-
7	126778051	C	C	CA	frame_shift	Ypel3	1	-
7	130533668	TG	TG	T	frame_shift	Nsmce4a	1	-
7	135674383	G	G	GA	frame_shift	Ptpre	1	-
7	144481252	T	T	TC	frame_shift	Ppfia1	1	-
8	13896498	A	A	G	missense_variant	Gm7676	1	p.Lys88Arg
8	34168612	G	G	GA	frame_shift	Tmem66	1	-
8	68901145	CA	CA	C	frame_shift	Lpl	1	-
8	79680559	CT	CT	C	frame_shift	Otud4	1	-
8	84726609	A	A	G	missense_variant	G430095P16Rik	1	p.Glu75Gly
8	85306215	AG	AG	A	frame_shift	Orc6	1	-
8	85553186	C	C	CT	frame_shift	Dnaja2	1	-
8	109594619	C	C	CT	frame_shift	Dhodh	1	-
8	111840356	A	A	AC	frame_shift	Cfdp1	1	-
8	116940571	GT	GT	G	frame_shift	Cenpn	1	-
9	7203449	A	A	AG	frame_shift	Dcun1d5	1	-
9	7850919	C	C	CA	frame_shift	Birc3	1	-
9	25109006	C	C	CA	frame_shift	Herpud2	1	-
9	36712040	A	A	AC	frame_shift	Chek1	1	-
9	36734310	C	C	CT	frame_shift	Stt3a	1	-
9	44410690	C	C	CT	frame_shift	Ccdc84	1	-
9	50558248	C	C	CA	frame_shift	Tex12	1	-
9	53884284	G	G	A	missense_variant	Gm16380	1	p.Arg68Gln
9	57577636	C	C	CAG	frame_shift	Scamp2	1	-
9	59322983	CT	CT	C	frame_shift	Bbs4	1	-
9	63443564	T	T	TG	frame_shift	Iqch	1	-
9	71909067	T	T	TC	frame_shift	Tcf12	1	-
9	109676898	C	C	CTT	frame_shift	Fbxw18	1	-
9	110380970	A	A	AG	frame_shift	Scap	1	-
9	114789746	CT	CT	C	frame_shift	Cmtm8	1	-
9	118877226	GA	GA	G	frame_shift	Itga9	1	-
9	119040522	AG	AG	A	frame_shift	Ctdspl	1	-
X	53357409	C	C	CA	frame_shift	Mospd1	1	-
X	73687835	A	A	ATG	frame_shift	Bcap31	1	-
X	73944710	C	C	CT	frame_shift	Hcfc1	1	-
X	75105652	A	A	ATG	frame_shift	Dkc1	1	-
X	75405219	C	C	CT	frame_shift	Mtcp1	1	-
X	84063330	GT	GT	G	frame_shift	Dmd	1	-
X	106641585	C	C	CT	frame_shift	Gm5127	1	-
X	161246368	GT	GT	G	frame_shift	Scml2	1	-

## Sheet: cell3
chromosome	position	allele in Refence genome	genome sequence	RNA sequence	mutation type	gene name	Number of muations	change in amino acid sequences
9	78479699	C	T	C	missense_variant	Eef1a1	9	p.Asp233Asn
9	78479743	C	T	C	missense_variant	Eef1a1	9	p.Arg218His
9	78480384	C	A	C	missense_variant	Eef1a1	9	p.Asp61Tyr
9	78480396	C	T	C	missense_variant	Eef1a1	9	p.Ala57Thr
9	78480403	G	T	G	missense_variant	Eef1a1	9	p.Phe54Leu
9	78480545	C	T	C	missense_variant	Eef1a1	9	p.Arg37Gln
9	78480582	C	T	C	missense_variant	Eef1a1	9	p.Gly25Ser
9	78480584	GT	G	GT	frame_shift	Eef1a1	9	-
9	78480588	T	C	T	missense_variant	Eef1a1	9	p.Thr23Ala
10	81591108	T	C	T	missense_variant	Tle6	6	p.Asp558Gly
10	81591279	G	A	G	missense_variant	Tle6	6	p.Thr541Ile
10	81591297	G	A	G	missense_variant	Tle6	6	p.Thr535Met
10	81591304	A	G	A	missense_variant	Tle6	6	p.Phe533Leu
10	81591309	C	T	C	missense_variant	Tle6	6	p.Gly531Asp
10	81591319	C	T	C	missense_variant	Tle6	6	p.Val528Ile
3	127546785	T	A	T	missense_variant	Larp7	6	p.Ile135Phe
3	127546931	G	A	G	missense_variant	Larp7	6	p.Thr120Met
3	127546934	C	T	C	missense_variant	Larp7	6	p.Arg119His
3	127546943	T	A	T	missense_variant	Larp7	6	p.Glu116Val
3	127546992	CT	C	CT	frame_shift	Larp7	6	-
3	127547175	A	T	A	missense_variant	Larp7	6	p.Leu67His
7	83756929	A	G	A	missense_variant	Gm7964	6	p.Asp341Gly
7	83756932	A	G	A	missense_variant	Gm7964	6	p.Glu342Gly
7	83756935	C	G	C	missense_variant	Gm7964	6	p.Thr343Ser
7	83757228	G	A	G	missense_variant	Gm7964	6	p.Asp441Asn
7	83757235	T	C	T	missense_variant	Gm7964	6	p.Ile443Thr
7	83757239	G	C	G	missense_variant	Gm7964	6	p.Gln444His
X	162773266	T	C	T	missense_variant	Rbbp7	6	p.Cys277Arg
X	162773267	G	A	G	missense_variant	Rbbp7	6	p.Cys277Tyr
X	162773270	T	C	T	missense_variant	Rbbp7	6	p.Leu278Pro
X	162773272	T	C	T	missense_variant	Rbbp7	6	p.Ser279Pro
X	162773275	T	A	T	missense_variant	Rbbp7	6	p.Phe280Ile
X	162773276	T	A	T	missense_variant	Rbbp7	6	p.Phe280Tyr
1	30837168	T	C	T	missense_variant	Phf3	5	p.Arg115Gly
1	30837174	T	A	T	missense_variant	Phf3	5	p.Ser113Cys
1	30837177	T	A	T	missense_variant	Phf3	5	p.Arg112Trp
1	30837179	T	A	T	missense_variant	Phf3	5	p.Asn111Ile
1	30837180	T	C	T	missense_variant	Phf3	5	p.Asn111Asp
7	15758727	G	T	G	missense_variant	Obox5	5	p.Met202Ile
7	15758881	A	T	A	missense_variant	Obox5	5	p.Ile254Leu
7	15758905	A	G	A	missense_variant	Obox5	5	p.Arg262Gly
7	15758907	G	C	G	missense_variant	Obox5	5	p.Arg262Ser
7	15758991	CT	C	CT	frame_shift	Obox5	5	-
10	128559460	A	C	A	missense_variant	Pa2g4	4	p.Phe305Leu
10	128559461	A	G	A	missense_variant	Pa2g4	4	p.Phe305Ser
10	128563653	G	C	G	missense_variant	Pa2g4	4	p.Ser47Arg
10	128563654	C	T	C	missense_variant	Pa2g4	4	p.Ser47Asn
12	31278564	G	A	G	missense_variant	Lamb1	4	p.Gly224Ser
12	31278568	T	A	T	missense_variant	Lamb1	4	p.Ile225Asn
12	31278570	T	C	T	missense_variant	Lamb1	4	p.Ser226Pro
12	31323580	TG	T	TG	frame_shift	Lamb1	4	-
14	79596793	A	C	A	missense_variant	Sugt1	4	p.Asn78Thr
14	79596794	T	A	T	missense_variant	Sugt1	4	p.Asn78Lys
14	79596795	T	C	T	missense_variant	Sugt1	4	p.Cys79Arg
14	79596796	G	C	G	missense_variant	Sugt1	4	p.Cys79Ser
16	38765989	G	A	G	missense_variant	B4galt4	4	p.Arg291Lys
16	38765991	G	A	G	missense_variant	B4galt4	4	p.Asp292Asn
16	38765997	G	C	G	missense_variant	B4galt4	4	p.Gly294Arg
16	38765998	G	A	G	missense_variant	B4galt4	4	p.Gly294Asp
16	90938350	G	T	G	missense_variant	Synj1	4	p.Pro1572Thr
16	90938562	T	C	T	missense_variant	Synj1	4	p.Glu1501Gly
16	90938575	G	A	G	missense_variant	Synj1	4	p.Leu1497Phe
16	90938577	G	A	G	missense_variant	Synj1	4	p.Ser1496Leu
18	10595098	T	C	T	missense_variant	Esco1	4	p.Met63Val
18	10595100	C	A	C	missense_variant	Esco1	4	p.Gly62Val
18	10595106	T	C	T	missense_variant	Esco1	4	p.Glu60Gly
18	10595109	G	A	G	missense_variant	Esco1	4	p.Ser59Phe
5	120916955	G	A	G	missense_variant	Oas1d	4	p.Asp197Asn
5	120916956	A	C	A	missense_variant	Oas1d	4	p.Asp197Ala
5	120916959	T	C	T	missense_variant	Oas1d	4	p.Leu198Pro
6	97189774	G	T	G	missense_variant	Uba3	4	p.Pro259His
6	97189785	C	T	C	missense_variant	Uba3	4	p.Met255Ile
6	97189799	C	T	C	missense_variant	Uba3	4	p.Glu251Lys
6	97189804	C	T	C	missense_variant	Uba3	4	p.Cys249Tyr
7	74284520	A	ACAAT	A	frame_shift	Slco3a1	4	-
7	74284523	T	G	T	missense_variant	Slco3a1	4	p.Lys634Gln
7	74284592	G	GCC	G	frame_shift	Slco3a1	4	-
7	74284597	C	T	C	missense_variant	Slco3a1	4	p.Gly609Glu
8	46035646	C	G	C	missense_variant	Snx25	4	p.Ala891Pro
8	46035648	T	A	T	missense_variant	Snx25	4	p.Asp890Val
8	46035649	C	A	C	missense_variant	Snx25	4	p.Asp890Tyr
8	46035651	C	T	C	missense_variant	Snx25	4	p.Arg889Gln
X	164106040	C	A	C	missense_variant	Tmem27	4	p.Pro90Thr
X	164106043	T	C	T	missense_variant	Tmem27	4	p.Ser91Pro
X	164106051	T	A	T	missense_variant	Tmem27	4	p.Asn93Lys
X	164106052	T	C	T	missense_variant	Tmem27	4	p.Tyr94His
5	120915952	T	T	TG	frame_shift	Oas1d	4	-
1	6245489	C	A	C	missense_variant	Rb1cc1	3	p.Ser536Tyr
1	6245619	G	A	G	missense_variant	Rb1cc1	3	p.Arg549His
1	6248289	A	G	A	missense_variant	Rb1cc1	3	p.Gln644Arg
10	5801182	C	G	C	missense_variant	Fbxo5	3	p.Gln268His
10	5802127	G	T	G	missense_variant	Fbxo5	3	p.Pro162His
11	77076667	G	A	G	missense_variant	Ccdc55	3	p.Ser33Phe
11	77076670	T	A	T	missense_variant	Ccdc55	3	p.Asp32Val
11	77076674	T	A	T	missense_variant	Ccdc55	3	p.Ser31Cys
11	80394433	G	A	G	missense_variant	Zfp207	3	p.Ala357Thr
11	80394436	G	C	G	missense_variant	Zfp207	3	p.Ala358Pro
11	80394445	G	A	G	missense_variant	Zfp207	3	p.Ala361Thr
11	86493168	A	T	A	missense_variant	Rnft1	3	p.Asp298Val
11	86493169	C	G	C	missense_variant	Rnft1	3	p.Asp298Glu
11	86493170	T	G	T	missense_variant	Rnft1	3	p.Phe299Val
12	110793477	C	G	C	missense_variant	Wdr20a	3	p.Leu266Val
12	110794182	G	A	G	missense_variant	Wdr20a	3	p.Ala501Thr
12	110794191	G	A	G	missense_variant	Wdr20a	3	p.Asp504Asn
15	12166227	T	A	T	missense_variant	Zfr	3	p.Met861Lys
15	12166228	G	A	G	missense_variant	Zfr	3	p.Met861Ile
15	12166233	T	C	T	missense_variant	Zfr	3	p.Val863Ala
15	58898801	T	G	T	missense_variant	Rnf139	3	p.Met225Arg
15	58898802	G	T	G	missense_variant	Rnf139	3	p.Met225Ile
15	58898803	G	A	G	missense_variant	Rnf139	3	p.Glu226Lys
18	70509083	T	G	T	missense_variant	Poli	3	p.Glu682Ala
18	70509446	A	G	A	missense_variant	Poli	3	p.Val561Ala
18	70509452	C	A	C	missense_variant	Poli	3	p.Arg559Ile
18	84949411	G	C	G	missense_variant	Timm21	3	p.Leu113Val
18	84949414	C	A	C	missense_variant	Timm21	3	p.Val112Leu
18	84951152	G	T	G	missense_variant	Timm21	3	p.Thr49Lys
19	47732893	C	A	C	missense_variant	Sfr1	3	p.Pro93Thr
19	47732941	C	A	C	missense_variant	Sfr1	3	p.Pro109Thr
19	47732946	G	T	G	missense_variant	Sfr1	3	p.Arg110Ser
2	115866862	T	A	T	missense_variant	Meis2	3	p.Gln397Leu
2	115866868	T	C	T	missense_variant	Meis2	3	p.Asp395Gly
2	115866872	T	A	T	missense_variant	Meis2	3	p.Met394Leu
3	55127620	G	T	G	missense_variant	Spg20	3	p.Ala476Ser
3	55127621	C	T	C	missense_variant	Spg20	3	p.Ala476Val
3	55127624	T	A	T	missense_variant	Spg20	3	p.Val477Asp
3	103047163	T	A	T	missense_variant	Csde1	3	p.Asn447Lys
3	103047167	G	C	G	missense_variant	Csde1	3	p.Gly449Arg
3	103047168	G	C	G	missense_variant	Csde1	3	p.Gly449Ala
4	58354156	T	C	T	missense_variant	Musk	3	p.Leu403Pro
4	58354158	T	C	T	missense_variant	Musk	3	p.Phe404Leu
4	58354159	T	C	T	missense_variant	Musk	3	p.Phe404Ser
4	107390339	C	G	C	missense_variant	Ndc1	3	p.Thr448Ser
4	107390341	C	G	C	missense_variant	Ndc1	3	p.Pro449Ala
4	107390342	C	T	C	missense_variant	Ndc1	3	p.Pro449Leu
4	108604063	C	CCTG	C	frame_shift	Orc1	3	-
4	108604068	T	A	T	missense_variant	Orc1	3	p.Phe542Ile
4	108613111	TGC	T	TGC	frame_shift	Orc1	3	-
4	155250781	C	T	C	missense_variant	2610002J02Rik	3	p.Thr78Ile
4	155250784	T	A	T	missense_variant	2610002J02Rik	3	p.Val79Glu
4	155250786	C	A	C	missense_variant	2610002J02Rik	3	p.Pro80Thr
7	14664110	T	C	T	missense_variant	Gm4745	3	p.Ile25Thr
7	14664118	G	A	G	missense_variant	Gm4745	3	p.Glu28Lys
7	14664119	A	C	A	missense_variant	Gm4745	3	p.Glu28Ala
7	28042483	C	T	C	missense_variant	Psmc4	3	p.Asp315Asn
7	28042486	C	G	C	missense_variant	Psmc4	3	p.Ala314Pro
7	28042488	C	T	C	missense_variant	Psmc4	3	p.Arg313Lys
8	41083468	T	A	T	missense_variant	Mtus1	3	p.Met404Leu
8	41083469	T	A	T	missense_variant	Mtus1	3	p.Glu403Asp
8	41083470	T	A	T	missense_variant	Mtus1	3	p.Glu403Val
9	109328241	A	T	A	missense_variant	Fbxw28	3	p.Phe313Tyr
9	109328242	A	G	A	missense_variant	Fbxw28	3	p.Phe313Leu
9	109328250	A	G	A	missense_variant	Fbxw28	3	p.Ile310Thr
10	5802533	C	C	CG	frame_shift	Fbxo5	3	-
19	56529663	C	C	CA	frame_shift	Dclre1a	3	-
19	56537126	A	A	AC	frame_shift	Dclre1a	3	-
19	56537283	CTG	CTG	C	frame_shift	Dclre1a	3	-
9	64235803	T	T	C	missense_variant	Uchl4	3	p.Trp189Arg
9	64235861	T	T	C	missense_variant	Uchl4	3	p.Val208Ala
9	64235866	A	A	G	missense_variant	Uchl4	3	p.Lys210Glu
1	46373335	G	A	G	missense_variant	Dnah7b	2	p.Gly4035Ser
1	46373336	G	A	G	missense_variant	Dnah7b	2	p.Gly4035Asp
1	167364558	G	C	G	missense_variant	Aldh9a1	2	p.Val420Leu
1	167364559	T	A	T	missense_variant	Aldh9a1	2	p.Val420Asp
10	120222011	T	A	T	missense_variant	Tmbim4	2	p.Phe118Ile
10	120222012	T	C	T	missense_variant	Tmbim4	2	p.Phe118Ser
11	3242568	G	A	G	missense_variant	Eif4enif1	2	p.Gly799Arg
11	3242569	G	A	G	missense_variant	Eif4enif1	2	p.Gly799Glu
11	21264819	T	A	T	missense_variant	Vps54	2	p.Leu109His
11	21264828	T	A	T	missense_variant	Vps54	2	p.Ile112Asn
11	58314029	T	A	T	missense_variant	Zfp692	2	p.Ile405Asn
11	58314035	G	C	G	missense_variant	Zfp692	2	p.Arg407Thr
11	62552878	G	A	G	missense_variant	Ubb	2	p.Val245Met
11	62552892	C	A	C	missense_variant	Ubb	2	p.Asp249Glu
11	70526339	C	A	C	missense_variant	Psmb6	2	p.His71Gln
11	70526340	G	C	G	missense_variant	Psmb6	2	p.Asp72His
11	102481219	T	C	T	missense_variant	Gpatch8	2	p.Arg498Gly
11	102481224	T	C	T	missense_variant	Gpatch8	2	p.Glu496Gly
11	120571539	A	T	A	missense_variant	P4hb	2	p.Ser114Thr
11	120571541	GC	G	GC	frame_shift	P4hb	2	-
12	10394619	A	G	A	missense_variant	Rdh14	2	p.Met157Val
12	10394623	A	T	A	missense_variant	Rdh14	2	p.Gln158Leu
12	73942136	C	A	C	missense_variant	Hif1a	2	p.Thr625Asn
12	73942138	G	A	G	missense_variant	Hif1a	2	p.Ala626Thr
12	75468518	AT	A	AT	frame_shift	Ppp2r5e	2	-
12	75468520	G	A	G	missense_variant	Ppp2r5e	2	p.His281Tyr
12	98785667	T	TACACG	T	frame_shift	Zc3h14	2	-
12	98785670	C	A	C	missense_variant	Zc3h14	2	p.Asp710Glu
13	55324569	A	G	A	missense_variant	Prelid1	2	p.Met159Val
13	55324571	G	A	G	missense_variant	Prelid1	2	p.Met159Ile
14	55680201	A	T	A	missense_variant	Tinf2	2	p.Phe277Tyr
14	55680798	T	A	T	missense_variant	Tinf2	2	p.Gln158His
14	63919618	C	CATTAA	C	frame_shift	Pinx1	2	-
14	63919620	G	T	G	missense_variant	Pinx1	2	p.Arg332Ile
14	93886254	T	A	T	missense_variant	Pcdh9	2	p.Ile827Phe
14	93886260	C	A	C	missense_variant	Pcdh9	2	p.Val825Leu
15	11387747	T	C	T	missense_variant	Tars	2	p.Glu527Gly
15	11387755	C	A	C	missense_variant	Tars	2	p.Glu524Asp
15	43867258	C	T	C	missense_variant	Tmem74	2	p.Ala130Thr
15	43867261	A	G	A	missense_variant	Tmem74	2	p.Ser129Pro
15	58132222	C	G	C	missense_variant	Atad2	2	p.Glu96Asp
15	58132223	T	G	T	missense_variant	Atad2	2	p.Glu96Ala
15	99407288	T	C	T	missense_variant	Tmbim6	2	p.Leu212Pro
15	99407290	G	A	G	missense_variant	Tmbim6	2	p.Asp213Asn
17	35116295	A	T	A	missense_variant	Csnk2b	2	p.Phe242Tyr
17	35116296	A	T	A	missense_variant	Csnk2b	2	p.Phe242Ile
17	71243418	T	C	T	missense_variant	Lpin2	2	p.Ile725Thr
17	71243423	G	C	G	missense_variant	Lpin2	2	p.Gly727Arg
18	12181619	G	C	G	missense_variant	3110002H16Rik	2	p.Glu295Asp
18	12181621	T	G	T	missense_variant	3110002H16Rik	2	p.Phe296Cys
18	42202682	G	C	G	missense_variant	Lars	2	p.Pro1123Arg
18	42202685	T	C	T	missense_variant	Lars	2	p.Asp1122Gly
18	74770358	C	G	C	missense_variant	Myo5b	2	p.Pro1815Arg
18	74770369	C	T	C	missense_variant	Myo5b	2	p.Pro1819Ser
19	5482976	C	T	C	missense_variant	Mus81	2	p.Ser548Asn
19	5483010	T	C	T	missense_variant	Mus81	2	p.Ser537Gly
19	29754352	C	G	C	missense_variant	9930021J03Rik	2	p.Arg487Thr
19	29754354	T	G	T	missense_variant	9930021J03Rik	2	p.Gln486His
19	41924020	T	C	T	missense_variant	Exosc1	2	p.Lys184Glu
19	41924022	C	A	C	missense_variant	Exosc1	2	p.Arg183Leu
19	47075863	G	A	G	missense_variant	Taf5	2	p.Ser415Asn
19	47081933	C	T	C	missense_variant	Taf5	2	p.Arg653Trp
2	29948988	C	G	C	missense_variant	Gle1	2	p.Gln472Glu
2	29949240	C	T	C	missense_variant	Gle1	2	p.Pro515Ser
2	37801130	A	T	A	missense_variant	Dennd1a	2	p.Ser653Thr
2	37801138	C	G	C	missense_variant	Dennd1a	2	p.Ser650Thr
2	59310225	G	A	G	missense_variant	Pkp4	2	p.Arg425His
2	59350509	C	G	C	missense_variant	Pkp4	2	p.Ser1047Cys
2	90909273	G	A	G	missense_variant	Kbtbd4	2	p.Arg334His
2	90909280	G	C	G	missense_variant	Kbtbd4	2	p.Gln336His
3	16204717	G	A	G	missense_variant	Ythdf3	2	p.Val354Met
3	16204718	T	A	T	missense_variant	Ythdf3	2	p.Val354Glu
3	52346216	A	T	A	missense_variant	Foxo1	2	p.Asp600Val
3	52346221	A	G	A	missense_variant	Foxo1	2	p.Met602Val
3	63915470	C	T	C	missense_variant	E130311K13Rik	2	p.Gly251Asp
3	63915471	C	G	C	missense_variant	E130311K13Rik	2	p.Gly251Arg
3	89996070	G	A	G	missense_variant	Hax1	2	p.Pro203Ser
3	89996084	C	T	C	missense_variant	Hax1	2	p.Gly198Asp
3	90058541	C	T	C	missense_variant	4933434E20Rik	2	p.Arg133Cys
3	90058557	A	G	A	missense_variant	4933434E20Rik	2	p.Asp138Gly
3	107890930	A	C	A	missense_variant	Eps8l3	2	p.Asn438His
3	107890935	T	A	T	missense_variant	Eps8l3	2	p.His439Gln
3	142780022	G	A	G	missense_variant	Gtf2b	2	p.Gly153Asp
3	142780030	A	G	A	missense_variant	Gtf2b	2	p.Asn156Asp
4	144159401	A	G	A	missense_variant	Oog3	2	p.Leu209Ser
4	144159402	A	T	A	missense_variant	Oog3	2	p.Leu209Ile
5	3605714	G	C	G	missense_variant	Pex1	2	p.Lys180Asn
5	3605719	G	C	G	missense_variant	Pex1	2	p.Arg182Pro
5	34465889	T	C	T	missense_variant	Fam193a	2	p.Ser1274Pro
5	34465892	T	A	T	missense_variant	Fam193a	2	p.Ser1275Thr
5	96080126	T	C	T	missense_variant	Cnot6l	2	p.Glu421Gly
5	96080133	C	CA	C	frame_shift	Cnot6l	2	-
5	105813683	A	C	A	missense_variant	Lrrc8d	2	p.His653Pro
5	105813685	G	T	G	missense_variant	Lrrc8d	2	p.Ala654Ser
5	121783960	T	A	T	missense_variant	Atxn2	2	p.Asn622Lys
5	121783965	C	A	C	missense_variant	Atxn2	2	p.Pro624Gln
6	30482943	G	C	G	missense_variant	Tmem209	2	p.Ile558Met
6	30482948	A	C	A	missense_variant	Tmem209	2	p.Trp557Gly
6	37957704	A	ACTT	A	frame_shift	Trim24	2	-
6	37957707	A	G	A	missense_variant	Trim24	2	p.Arg820Gly
6	49107364	C	T	C	missense_variant	Igf2bp3	2	p.Asp307Asn
6	49107367	T	G	T	missense_variant	Igf2bp3	2	p.Thr306Pro
7	15555357	C	G	C	missense_variant	Obox1	2	p.Gln66Glu
7	15555571	G	A	G	missense_variant	Obox1	2	p.Arg95Gln
7	101898016	G	A	G	missense_variant	Anapc15	2	p.Arg33Gln
7	101899235	G	A	G	missense_variant	Anapc15	2	p.Met131Ile
7	113325825	T	C	T	missense_variant	Btbd10	2	p.Asp328Gly
7	113328356	A	G	A	missense_variant	Btbd10	2	p.Ile272Thr
7	121048013	G	A	G	missense_variant	Mettl9	2	p.Arg114Lys
7	121052215	T	C	T	missense_variant	Mettl9	2	p.Ile162Thr
7	133639007	A	T	A	missense_variant	2700050L05Rik	2	p.Lys71Ile
7	133639010	C	G	C	missense_variant	2700050L05Rik	2	p.Thr72Arg
8	22177330	G	A	G	missense_variant	Ckap2	2	p.Leu172Phe
8	22177336	G	C	G	missense_variant	Ckap2	2	p.Arg170Gly
8	53599356	A	AC	A	frame_shift	Neil3	2	-
8	53599361	T	C	T	missense_variant	Neil3	2	p.Ser401Gly
8	88252066	A	C	A	missense_variant	Papd5	2	p.Asn465Thr
8	88252071	G	C	G	missense_variant	Papd5	2	p.Glu467Gln
9	25109446	T	A	T	missense_variant	Herpud2	2	p.Glu349Asp
9	25109449	A	AT	A	frame_shift	Herpud2	2	-
9	44417637	C	A	C	missense_variant	Ccdc84	2	p.Ala94Ser
9	44417640	G	C	G	missense_variant	Ccdc84	2	p.Leu93Val
9	50607889	A	T	A	missense_variant	AU019823	2	p.Val141Glu
9	50607890	C	T	C	missense_variant	AU019823	2	p.Val141Ile
9	66501243	A	G	A	missense_variant	Herc1	2	p.Met4584Val
9	66501246	G	GT	G	frame_shift	Herc1	2	-
9	86598724	A	T	A	missense_variant	Me1	2	p.Leu376His
9	86598728	C	T	C	missense_variant	Me1	2	p.Ala375Thr
9	95945480	A	AC	A	frame_shift	Atr	2	-
9	95945481	A	C	A	missense_variant	Atr	2	p.Asn2493Thr
9	109183069	A	T	A	missense_variant	Fbxw13	2	p.Ile310Asn
9	109183070	T	TTGG	T	frame_shift	Fbxw13	2	-
9	109402069	A	C	A	missense_variant	Fbxw22	2	p.Cys104Trp
9	109402083	A	G	A	missense_variant	Fbxw22	2	p.Trp100Arg
9	109495771	G	C	G	missense_variant	Fbxw19	2	p.Ala26Gly
9	109495775	C	T	C	missense_variant	Fbxw19	2	p.Ala25Thr
9	109701286	C	T	C	missense_variant	Fbxw18	2	p.Ala86Thr
9	109701288	C	T	C	missense_variant	Fbxw18	2	p.Arg85Gln
X	12680249	C	T	C	missense_variant	Med14	2	p.Arg1434Gln
X	12703398	T	G	T	missense_variant	Med14	2	p.Thr905Pro
X	73421962	A	T	A	missense_variant	Zfp92	2	p.His187Leu
X	73421963	T	G	T	missense_variant	Zfp92	2	p.His187Gln
X	105876178	T	A	T	missense_variant	Atrx	2	p.Lys685Asn
X	105876179	T	C	T	missense_variant	Atrx	2	p.Lys685Arg
10	31250339	A	A	G	missense_variant	Gm5422	2	p.Ser725Gly
10	31250351	C	C	A	missense_variant	Gm5422	2	p.Arg729Ser
5	69579505	T	T	TC	frame_shift	Gnpda2	2	-
5	69579693	CT	CT	C	frame_shift	Gnpda2	2	-
1	33454222	A	G	A	missense_variant	Prim2	1	p.Ile461Thr
1	38050279	C	G	C	missense_variant	Eif5b	1	p.Ala1112Gly
1	54996873	TA	T	TA	frame_shift	Sf3b1	1	-
1	74248176	A	G	A	missense_variant	Arpc2	1	p.Lys52Glu
1	80281426	C	G	C	missense_variant	Cul3	1	p.Ser445Thr
1	85579083	C	T	C	missense_variant	Sp110	1	p.Gly420Arg
1	90768454	A	C	A	missense_variant	Col6a3	1	p.Cys3237Trp
10	78204200	T	G	T	missense_variant	Trappc10	1	p.Lys639Thr
10	88749265	A	T	A	missense_variant	Utp20	1	p.Leu2646Ile
10	127663195	G	T	G	missense_variant	Nab2	1	p.Arg405Ser
11	5872388	G	A	G	missense_variant	Pold2	1	p.Ala427Val
11	23464681	C	T	C	missense_variant	Usp34	1	p.His2894Tyr
11	51816915	T	C	T	missense_variant	Phf15	1	p.Met824Val
11	69325455	T	G	T	missense_variant	Trappc1	1	p.Val109Gly
11	75670261	T	A	T	missense_variant	Myo1c	1	p.Trp833Arg
11	76233086	A	C	A	missense_variant	Glod4	1	p.Val256Gly
11	78319509	G	A	G	missense_variant	Spag5	1	p.Ala882Thr
11	79244474	C	T	C	missense_variant	Wsb1	1	p.Ala234Thr
11	87081018	A	C	A	missense_variant	Smg8	1	p.Cys642Trp
11	94293201	C	G	C	missense_variant	Luc7l3	1	p.Glu406Gln
11	96710905	A	T	A	missense_variant	Skap1	1	p.Ile205Leu
11	101186655	G	A	G	missense_variant	Cntnap1	1	p.Gly1048Ser
11	101317712	C	A	C	missense_variant	Psme3	1	p.His76Gln
11	102436526	G	A	G	missense_variant	Grn	1	p.Val238Ile
11	107671176	T	C	T	missense_variant	Helz	1	p.Leu1563Pro
12	31960493	A	T	A	missense_variant	Prkar2b	1	p.Leu383Met
12	87273477	A	G	A	missense_variant	Ahsa1	1	p.Arg275Gly
13	100127863	C	A	C	missense_variant	Smn1	1	p.Ala108Asp
13	104806692	A	G	A	missense_variant	Cwc27	1	p.Phe114Ser
13	108048077	TGA	T	TGA	frame_shift	Smim15	1	-
14	19816252	G	A	G	missense_variant	2700060E02Rik	1	p.Ala132Val
14	20377845	C	G	C	missense_variant	Fam149b	1	p.Arg400Gly
14	36926895	T	C	T	missense_variant	Ccser2	1	p.Glu549Gly
14	46817425	A	C	A	missense_variant	Gmfb	1	p.Phe21Val
14	47245325	C	G	C	missense_variant	Wdhd1	1	p.Val951Leu
14	56959875	G	C	G	missense_variant	Zmym2	1	p.Asp1367His
15	37397401	C	G	C	missense_variant	Ncald	1	p.Val12Leu
15	50661475	C	G	C	missense_variant	Trps1	1	p.Ala1020Pro
15	63826168	T	A	T	missense_variant	Gsdmc2	1	p.Met363Leu
15	93465205	G	T	G	missense_variant	Pphln1	1	p.Arg304Leu
15	99626296	A	G	A	missense_variant	Racgap1	1	p.Leu410Pro
16	4288451	C	G	C	missense_variant	Adcy9	1	p.Gly1170Ala
16	11230897	T	C	T	missense_variant	Gspt1	1	p.Lys350Arg
16	44378975	T	C	T	missense_variant	Spice1	1	p.Ser597Pro
16	48958505	T	C	T	missense_variant	Dzip3	1	p.Ser310Gly
17	30803258	T	C	T	missense_variant	Dnah8	1	p.Ile3944Thr
17	46399843	T	C	T	missense_variant	Zfp318	1	p.Ser831Pro
17	46891411	T	G	T	missense_variant	Tbcc	1	p.Leu241Arg
17	65983750	G	C	G	missense_variant	Ankrd12	1	p.Leu1563Val
18	9993394	G	T	G	missense_variant	Thoc1	1	p.Gln584His
18	10647998	T	C	T	missense_variant	Abhd3	1	p.Glu288Gly
18	34952448	T	A	T	missense_variant	Hspa9	1	p.Asp59Val
18	37642750	C	T	C	missense_variant	Taf7	1	p.Glu255Lys
19	30239564	C	CTCTGTT	C	frame_shift	Mbl2	1	-
19	60221250	T	A	T	missense_variant	D19Ertd737e	1	p.Glu16Val
2	69870527	T	A	T	missense_variant	Ssb	1	p.Ile317Asn
2	103092534	G	C	G	missense_variant	Apip	1	p.Gln232His
2	109137473	G	A	G	missense_variant	Mettl15	1	p.Ala156Val
2	130614504	T	C	T	missense_variant	Fastkd5	1	p.Asp722Gly
2	136116227	T	G	T	missense_variant	Pak7	1	p.Asn314His
2	152686139	G	A	G	missense_variant	H13	1	p.Arg136His
3	32519647	TG	T	TG	frame_shift	Zfp639	1	-
3	32911658	T	C	T	missense_variant	Usp13	1	p.Phe597Leu
3	55207815	T	C	T	missense_variant	Sohlh2	1	p.Leu407Pro
3	55536479	TTC	T	TTC	frame_shift	Dclk1	1	-
3	88925371	A	G	A	missense_variant	Dap3	1	p.Ile343Thr
3	90009279	G	T	G	missense_variant	Ubap2l	1	p.Ala901Asp
3	90341864	A	T	A	missense_variant	Gatad2b	1	p.Ser70Cys
3	96645210	TCA	T	TCA	frame_shift	Pex11b	1	-
3	97912615	G	C	G	missense_variant	Sec22b	1	p.Leu74Phe
3	121156501	G	A	G	missense_variant	Rwdd3	1	p.Gln269*
3	130729272	G	A	G	missense_variant	Rpl34	1	p.Arg8Cys
3	131619216	A	T	A	missense_variant	Papss1	1	p.Glu478Val
3	135357727	G	A	G	missense_variant	Slc9b1	1	p.Gly113Arg
3	152231958	A	C	A	missense_variant	Fubp1	1	p.Gln619Pro
3	152249668	C	A	C	missense_variant	Nexn	1	p.Ala97Ser
4	11221150	T	C	T	missense_variant	Ints8	1	p.Ile742Val
4	11961621	A	T	A	missense_variant	Pdp1	1	p.Leu249His
4	13859992	G	A	G	missense_variant	Runx1t1	1	p.Ala308Thr
4	40261152	T	TG	T	frame_shift	Topors	1	-
4	81282754	C	A	C	missense_variant	Mpdz	1	p.Asp1935Tyr
4	89179482	T	A	T	missense_variant	Mtap	1	p.Phe276Leu
4	91253247	T	G	T	missense_variant	Elavl2	1	p.Lys388Thr
4	120930610	G	T	G	missense_variant	Zfp69	1	p.Gln503Lys
4	124679729	C	G	C	missense_variant	Utp11l	1	p.Gln217His
4	133223642	A	G	A	missense_variant	Cd164l2	1	p.Asp136Gly
4	144212952	C	A	C	missense_variant	C87977	1	p.Arg5Leu
4	147613847	C	G	C	missense_variant	2610305D13Rik	1	p.Arg135Thr
4	155821908	G	C	G	missense_variant	Ccnl2	1	p.Ser366Thr
4	155842925	A	T	A	missense_variant	Mxra8	1	p.Glu389Val
5	3831551	C	A	C	missense_variant	Krit1	1	p.His596Asn
5	8861598	A	T	A	missense_variant	Abcb1b	1	p.Asn1151Tyr
5	33898901	A	T	A	missense_variant	Nelfa	1	p.Cys473Ser
5	37288959	T	A	T	missense_variant	Crmp1	1	p.Phe653Tyr
5	86831832	A	G	A	missense_variant	Ythdc1	1	p.Asn595Ser
5	90282912	T	G	T	missense_variant	Ankrd17	1	p.Gln1004His
5	92431081	A	G	A	missense_variant	Nup54	1	p.Ser37Pro
5	95960438	A	AC	A	frame_shift	Cxcl13	1	-
5	110693516	T	C	T	missense_variant	Ep400	1	p.Arg1745Gly
5	120788056	C	A	C	missense_variant	Oas1e	1	p.Gly316Cys
5	121163172	A	T	A	missense_variant	Ptpn11	1	p.Val203Glu
5	129020733	G	A	G	missense_variant	Ran	1	p.Arg29His
6	31489415	G	A	G	missense_variant	Mkln1	1	p.Asp536Asn
6	71284566	G	C	G	missense_variant	Krcc1	1	p.Arg194Thr
6	71857023	T	C	T	missense_variant	Immt	1	p.Leu255Pro
6	86718085	C	T	C	missense_variant	Gmcl1	1	p.Cys198Tyr
6	120743847	T	A	T	missense_variant	Cecr2	1	p.Ile312Asn
6	137748815	C	A	C	missense_variant	Strap	1	p.Leu302Met
6	146190495	C	G	C	missense_variant	Itpr2	1	p.Asp2202His
7	10725826	C	T	C	missense_variant	Nlrp4b	1	p.Ala785Val
7	13027707	C	A	C	missense_variant	Trim28	1	p.Thr227Lys
7	34239050	A	T	A	missense_variant	4931406P16Rik	1	p.Phe1020Tyr
7	46996080	T	A	T	missense_variant	Spty2d1	1	p.Glu605Val
7	80464793	A	T	A	missense_variant	Blm	1	p.Ile1176Asn
7	98593443	A	G	A	missense_variant	2210018M11Rik	1	p.Leu1163Pro
7	98716029	G	T	G	missense_variant	Prkrir	1	p.Cys468Phe
7	131561550	C	T	C	missense_variant	Bub3	1	p.Ala70Val
7	140855150	G	C	G	missense_variant	Bet1l	1	p.Ala12Gly
8	25649629	G	A	G	missense_variant	Whsc1l1	1	p.Gly289Glu
8	56544156	C	A	C	missense_variant	Cep44	1	p.Val116Leu
8	84842829	T	A	T	missense_variant	Calr	1	p.Met357Leu
8	86725262	T	A	T	missense_variant	Siah1a	1	p.Lys198Ile
8	95644606	A	ACTACT	A	frame_shift	Gins3	1	-
8	105300505	G	A	G	missense_variant	E2f4	1	p.Ala234Thr
8	107416140	C	T	C	missense_variant	Nob1	1	p.Arg303Gln
8	123269064	A	T	A	missense_variant	Fanca	1	p.Phe1333Tyr
9	3410028	C	A	C	missense_variant	Cwf19l2	1	p.Asp52Glu
9	27098758	C	CA	C	frame_shift	Jam3	1	-
9	57751222	G	GCGT	G	frame_shift	Edc3	1	-
9	59333601	C	G	C	missense_variant	Bbs4	1	p.Asp156His
9	69374035	A	G	A	missense_variant	Rora	1	p.Ile366Val
9	80092360	T	A	T	missense_variant	Senp6	1	p.Leu99Met
9	105418644	C	G	C	missense_variant	Atp2c1	1	p.Arg797Pro
9	110711322	G	A	G	missense_variant	Ccdc12	1	p.Asp164Asn
X	20681160	G	A	G	missense_variant	Uba1	1	p.Arg869Gln
X	101212198	CA	C	CA	frame_shift	Snx12	1	-
X	166415089	CTG	C	CTG	frame_shift	Ofd1	1	-
1	150444366	AG	AG	A	frame_shift	Tpr	1	-
1	184833856	TC	TC	T	frame_shift	42796	1	-
10	20360533	A	A	AAG	frame_shift	Mtfr2	1	-
10	62429835	C	C	CT	frame_shift	Supv3l1	1	-
10	95673246	C	C	A	missense_variant	Anapc15-ps	1	p.Gln57His
10	128086035	C	C	CA	frame_shift	Atp5b	1	-
11	98625085	T	T	C	missense_variant	Gm12355	1	p.His154Arg
14	20742755	TG	TG	T	frame_shift	Camk2g	1	-
14	54552211	CT	CT	C	frame_shift	Haus4	1	-
14	122158640	C	C	CT	frame_shift	Tm9sf2	1	-
15	53088052	T	T	TA	frame_shift	Ext1	1	-
15	81674702	CTT	CTT	C	frame_shift	L3mbtl2	1	-
16	11199570	C	C	CT	frame_shift	Rsl1d1	1	-
16	15626266	T	T	TC	frame_shift	Mcm4	1	-
17	87021951	C	C	CT	frame_shift	Pigf	1	-
19	11703871	T	T	TC	frame_shift	Gm97	1	-
19	53641859	A	A	AG	frame_shift	Smc3	1	-
2	143069371	T	T	TC	frame_shift	Snrpb2	1	-
5	144989834	T	T	TG	frame_shift	Kpna7	1	-
6	72843131	C	C	CT	frame_shift	Kcmf1	1	-
6	83080051	T	T	TTC	frame_shift	Pcgf1	1	-
6	148202544	T	T	TA	frame_shift	Ergic2	1	-
7	5115282	AC	AC	A	frame_shift	Rfpl4	1	-
7	114226783	C	C	CT	frame_shift	Copb1	1	-
9	61919873	AC	AC	A	frame_shift	Kif23	1	-
X	84063330	GT	GT	G	frame_shift	Dmd	1	-
X	106641585	C	C	CT	frame_shift	Gm5127	1	-
X	161246368	GT	GT	G	frame_shift	Scml2	1	-

## Sheet: cell4
chromosome	position	allele in Refence genome	genome sequence	RNA sequence	mutation type	gene name	Number of muations	change in amino acid sequences
10	89640816	T	TAGCA	T	frame_shift	Scyl2	4	-
10	89640820	C	A	C	missense_variant	Scyl2	4	p.Met814Ile
10	89640821	A	C	A	missense_variant	Scyl2	4	p.Met814Arg
10	89640822	T	C	T	missense_variant	Scyl2	4	p.Met814Val
13	30540793	G	A	G	missense_variant	Uqcrfs1	4	p.Pro255Ser
13	30540795	G	T	G	missense_variant	Uqcrfs1	4	p.Ala254Glu
13	30540796	C	A	C	missense_variant	Uqcrfs1	4	p.Ala254Ser
13	30540798	G	T	G	missense_variant	Uqcrfs1	4	p.Pro253His
16	31983560	TAG	T	TAG	frame_shift	Senp5	4	-
16	31983562	G	T	G	missense_variant	Senp5	4	p.Phe557Leu
16	31983564	A	T	A	missense_variant	Senp5	4	p.Phe557Ile
16	31983841	T	C	T	missense_variant	Senp5	4	p.Ser510Gly
2	167511291	T	C	T	missense_variant	Rnf114	4	p.Cys161Arg
2	167511292	G	A	G	missense_variant	Rnf114	4	p.Cys161Tyr
2	167511298	T	C	T	missense_variant	Rnf114	4	p.Leu163Pro
2	167511301	C	A	C	missense_variant	Rnf114	4	p.Thr164Asn
6	113280694	G	A	G	missense_variant	Mtmr14	4	p.Ala619Thr
6	113280704	G	A	G	missense_variant	Mtmr14	4	p.Ser622Asn
6	113280705	T	A	T	missense_variant	Mtmr14	4	p.Ser622Arg
6	113280707	C	A	C	missense_variant	Mtmr14	4	p.Pro623His
7	14664071	AAG	A	AAG	frame_shift	Gm4745	4	-
7	14664080	C	T	C	missense_variant	Gm4745	4	p.Ser15Leu
7	14664214	C	A	C	missense_variant	Gm4745	4	p.Leu60Ile
7	14664232	G	C	G	missense_variant	Gm4745	4	p.Glu66Gln
7	26450731	G	A	G	missense_variant	Nlrp4a	4	p.Ala588Thr
7	26450737	T	A	T	missense_variant	Nlrp4a	4	p.Cys590Ser
7	26450738	G	A	G	missense_variant	Nlrp4a	4	p.Cys590Tyr
7	26450741	T	C	T	missense_variant	Nlrp4a	4	p.Leu591Ser
8	41330841	G	C	G	missense_variant	Pcm1	4	p.Gln1991His
8	41330850	T	A	T	missense_variant	Pcm1	4	p.His1994Gln
8	41330851	T	A	T	missense_variant	Pcm1	4	p.Leu1995Ile
8	41330852	T	C	T	missense_variant	Pcm1	4	p.Leu1995Ser
X	105876408	T	A	T	missense_variant	Atrx	4	p.Ser609Cys
X	105876764	C	A	C	missense_variant	Atrx	4	p.Arg490Met
X	105876765	T	A	T	missense_variant	Atrx	4	p.Arg490Trp
X	105877445	T	C	T	missense_variant	Atrx	4	p.Tyr263Cys
1	6248469	T	A	T	missense_variant	Rb1cc1	3	p.Ile704Asn
1	6248471	T	C	T	missense_variant	Rb1cc1	3	p.Ser705Pro
1	6248476	T	A	T	missense_variant	Rb1cc1	3	p.His706Gln
1	38049184	T	G	T	missense_variant	Eif5b	3	p.Val1029Gly
1	38049186	A	G	A	missense_variant	Eif5b	3	p.Ile1030Val
1	38049188	T	G	T	missense_variant	Eif5b	3	p.Ile1030Met
11	75671665	G	T	G	missense_variant	Myo1c	3	p.Val947Leu
11	75671671	A	G	A	missense_variant	Myo1c	3	p.Ile949Val
11	75671673	T	TG	T	frame_shift	Myo1c	3	-
12	85044474	A	G	A	missense_variant	Ylpm1	3	p.Asn1811Asp
12	85044476	T	G	T	missense_variant	Ylpm1	3	p.Asn1811Lys
12	85044477	G	A	G	missense_variant	Ylpm1	3	p.Val1812Met
16	11194552	C	G	C	missense_variant	Rsl1d1	3	p.Ala337Pro
16	11194553	C	G	C	missense_variant	Rsl1d1	3	p.Lys336Asn
4	144159308	G	A	G	missense_variant	Oog3	3	p.Ala240Val
4	144159314	T	A	T	missense_variant	Oog3	3	p.Asp238Val
4	144159600	C	G	C	missense_variant	Oog3	3	p.Asp143His
6	87111601	C	A	C	missense_variant	D6Ertd527e	3	p.Leu249Ile
6	87111602	T	C	T	missense_variant	D6Ertd527e	3	p.Leu249Pro
6	87111857	G	C	G	missense_variant	D6Ertd527e	3	p.Ser334Thr
6	131370396	T	C	T	missense_variant	Ybx3	3	p.Met259Val
6	131370397	C	A	C	missense_variant	Ybx3	3	p.Glu258Asp
6	131370398	T	A	T	missense_variant	Ybx3	3	p.Glu258Val
7	45125968	T	G	T	missense_variant	Rpl13a	3	p.Lys417Thr
7	45126167	T	C	T	missense_variant	Rpl13a	3	p.Glu378Gly
7	45126183	T	C	T	missense_variant	Rpl13a	3	p.Thr373Ala
7	128778578	C	A	C	missense_variant	Sec23ip	3	p.Gln906Lys
7	128778587	G	C	G	missense_variant	Sec23ip	3	p.Glu909Gln
7	128778589	G	C	G	missense_variant	Sec23ip	3	p.Glu909Asp
7	131566348	G	C	G	missense_variant	Bub3	3	p.Lys191Asn
7	131568583	G	A	G	missense_variant	Bub3	3	p.Ser278Asn
7	131568588	G	C	G	missense_variant	Bub3	3	p.Ala280Pro
16	11199570	C	C	CT	frame_shift	Rsl1d1	3	-
1	16392552	T	C	T	missense_variant	Stau2	2	p.Ile215Val
1	16392554	T	C	T	missense_variant	Stau2	2	p.Glu214Gly
1	16677147	A	G	A	missense_variant	Tmem70	2	p.Ile163Val
1	16677150	C	T	C	missense_variant	Tmem70	2	p.Arg164Trp
1	54405921	C	G	C	missense_variant	Gtf3c3	2	p.Arg658Thr
1	54405925	C	T	C	missense_variant	Gtf3c3	2	p.Asp657Asn
1	54988091	A	C	A	missense_variant	Sf3b1	2	p.Phe1202Val
1	58530007	A	T	A	missense_variant	Fam126b	2	p.Leu471His
1	58530018	T	G	T	missense_variant	Fam126b	2	p.Gln467His
1	59981687	T	C	T	missense_variant	Fam117b	2	p.Leu572Pro
1	59981698	C	A	C	missense_variant	Fam117b	2	p.Pro576Thr
1	86356139	T	G	T	missense_variant	Ncl	2	p.Lys320Thr
1	86356148	T	G	T	missense_variant	Ncl	2	p.Asn317Thr
1	139447417	G	A	G	missense_variant	Zbtb41	2	p.Val872Ile
1	139447418	T	C	T	missense_variant	Zbtb41	2	p.Val872Ala
1	172121872	GCT	G	GCT	frame_shift	Copa	2	-
1	181181322	C	T	C	missense_variant	Wdr26	2	p.Asp628Asn
1	181181324	A	T	A	missense_variant	Wdr26	2	p.Ile627Lys
1	189668607	T	C	T	missense_variant	Cenpf	2	p.Asn445Ser
1	189668608	T	A	T	missense_variant	Cenpf	2	p.Asn445Tyr
10	33929895	A	T	A	missense_variant	Zufsp	2	p.Asn413Lys
10	33929899	A	T	A	missense_variant	Zufsp	2	p.Leu412His
10	34152628	G	C	G	missense_variant	Dse	2	p.Ala822Gly
10	34152634	A	C	A	missense_variant	Dse	2	p.Val820Gly
10	70945360	T	C	T	missense_variant	Bicc1	2	p.Glu629Gly
10	70945369	G	A	G	missense_variant	Bicc1	2	p.Ala626Val
11	22900034	T	A	T	missense_variant	Commd1	2	p.Glu216Asp
11	22900035	T	A	T	missense_variant	Commd1	2	p.Glu216Val
12	100061357	C	G	C	missense_variant	Kcnk13	2	p.Phe230Leu
12	100061358	T	G	T	missense_variant	Kcnk13	2	p.Cys231Gly
12	105193531	T	A	T	missense_variant	Tcl1b3	2	p.Met87Lys
12	105193532	G	A	G	missense_variant	Tcl1b3	2	p.Met87Ile
13	17989635	T	A	T	missense_variant	Yae1d1	2	p.Leu132Phe
13	17989639	T	C	T	missense_variant	Yae1d1	2	p.Asp131Gly
13	59788618	T	A	T	missense_variant	Zcchc6	2	p.Tyr1223Phe
13	59788621	T	A	T	missense_variant	Zcchc6	2	p.Glu1222Val
14	21775060	A	G	A	missense_variant	Samd8	2	p.Glu91Gly
14	21775063	A	T	A	missense_variant	Samd8	2	p.Tyr92Phe
14	30690536	T	A	T	missense_variant	Rft1	2	p.Leu518His
14	30690541	G	C	G	missense_variant	Rft1	2	p.Glu520Gln
14	56535469	C	T	C	missense_variant	Cenpj	2	p.Arg1038Lys
14	56535472	A	G	A	missense_variant	Cenpj	2	p.Leu1037Pro
16	10563250	T	A	T	missense_variant	Clec16a	2	p.Ile108Asn
16	10563252	A	C	A	missense_variant	Clec16a	2	p.Ser109Arg
17	16972944	C	A	C	missense_variant	BC002059	2	p.Thr12Asn
17	16973153	A	G	A	missense_variant	BC002059	2	p.Thr82Ala
17	64138911	A	T	A	missense_variant	Fer	2	p.Glu789Val
17	64138912	G	GGT	G	frame_shift	Fer	2	-
17	65986749	C	G	C	missense_variant	Ankrd12	2	p.Gly563Ala
17	65986752	G	C	G	missense_variant	Ankrd12	2	p.Pro562Arg
18	6216315	T	C	T	missense_variant	Kif5b	2	p.Asn545Asp
18	6216317	G	A	G	missense_variant	Kif5b	2	p.Thr544Ile
18	68318025	T	A	T	missense_variant	Rnmt	2	p.Tyr380Asn
18	84618237	A	T	A	missense_variant	Cndp1	2	p.Val384Asp
18	84618238	C	T	C	missense_variant	Cndp1	2	p.Val384Ile
19	4195075	G	A	G	missense_variant	Ppp1ca	2	p.Ala326Thr
19	4195086	G	C	G	missense_variant	Ppp1ca	2	p.Lys329Asn
19	56537144	A	T	A	missense_variant	Dclre1a	2	p.Met942Lys
2	32750956	C	T	C	missense_variant	Sh2d3c	2	p.Ala596Val
2	32750958	A	T	A	missense_variant	Sh2d3c	2	p.Arg597Trp
2	38021433	C	A	C	missense_variant	Dennd1a	2	p.Val181Leu
2	38021435	T	A	T	missense_variant	Dennd1a	2	p.Asp180Val
2	155405810	T	C	T	missense_variant	Ncoa6	2	p.Glu1858Gly
2	155405814	T	G	T	missense_variant	Ncoa6	2	p.Thr1857Pro
2	167056474	G	T	G	missense_variant	Znfx1	2	p.Leu177Ile
2	167056475	GA	G	GA	frame_shift	Znfx1	2	-
3	16204819	T	G	T	missense_variant	Ythdf3	2	p.Leu388Val
3	16205178	G	GCAT	G	frame_shift	Ythdf3	2	-
3	127546943	T	A	T	missense_variant	Larp7	2	p.Glu116Val
3	127547175	A	T	A	missense_variant	Larp7	2	p.Leu67His
4	32640790	C	A	C	missense_variant	Casp8ap2	2	p.Pro615Thr
4	32640791	C	A	C	missense_variant	Casp8ap2	2	p.Pro615Gln
4	59217112	C	T	C	missense_variant	Ugcg	2	p.Ser212Phe
4	59217114	T	G	T	missense_variant	Ugcg	2	p.Cys213Gly
4	120921853	T	A	T	missense_variant	Exo5	2	p.Met272Leu
4	120921856	G	A	G	missense_variant	Exo5	2	p.Leu271Phe
4	129592339	T	C	T	missense_variant	Eif3i	2	p.Glu275Gly
4	129592345	G	A	G	missense_variant	Eif3i	2	p.Ala273Val
4	133681188	T	C	T	missense_variant	Arid1a	2	p.Met2003Val
4	133681190	T	C	T	missense_variant	Arid1a	2	p.Glu2002Gly
5	123700618	T	C	T	missense_variant	Zcchc8	2	p.Glu619Gly
5	123700624	G	A	G	missense_variant	Zcchc8	2	p.Ala617Val
7	19989993	T	A	T	missense_variant	Ceacam20	2	p.His567Gln
7	19989995	G	C	G	missense_variant	Ceacam20	2	p.Ser568Thr
7	23433705	G	A	G	missense_variant	Nlrp5	2	p.Ser925Asn
7	23433708	T	C	T	missense_variant	Nlrp5	2	p.Leu926Pro
7	64389992	A	AAATG	A	frame_shift	Mphosph10	2	-
7	64389995	T	C	T	missense_variant	Mphosph10	2	p.Ile76Val
7	133644067	C	CGGG	C	frame_shift	2700050L05Rik	2	-
7	133644071	T	G	T	missense_variant	2700050L05Rik	2	p.His239Gln
9	106285539	T	A	T	missense_variant	Poc1a	2	p.Leu141Gln
9	106285546	G	C	G	missense_variant	Poc1a	2	p.Gln143His
9	109223330	T	G	T	missense_variant	Fbxw20	2	p.Lys312Gln
9	109223338	C	T	C	missense_variant	Fbxw20	2	p.Arg309Lys
9	109323354	A	T	A	missense_variant	Fbxw28	2	p.Val447Glu
9	109328383	T	C	T	missense_variant	Fbxw28	2	p.Ser266Gly
9	109402069	A	C	A	missense_variant	Fbxw22	2	p.Cys104Trp
9	109404224	G	A	G	missense_variant	Fbxw22	2	p.Leu14Phe
9	118566966	T	G	T	missense_variant	Golga4	2	p.Ile2115Ser
9	118567190	G	A	G	missense_variant	Golga4	2	p.Ala2123Thr
X	48661920	T	A	T	missense_variant	Slc25a14	2	p.Ile325Asn
X	48661921	C	G	C	missense_variant	Slc25a14	2	p.Ile325Met
X	73712513	T	A	T	missense_variant	Bcap31	2	p.Glu42Val
X	73712517	C	A	C	missense_variant	Bcap31	2	p.Val41Leu
1	54987937	A	A	AC	frame_shift	Sf3b1	2	-
1	172121698	AG	AG	A	frame_shift	Copa	2	-
14	54897116	T	T	A	missense_variant	Pabpn1	2	p.Phe265Tyr
14	54897118	C	C	CA	frame_shift	Pabpn1	2	-
18	68317993	G	G	GA	frame_shift	Rnmt	2	-
19	56537126	A	A	AC	frame_shift	Dclre1a	2	-
5	69579505	T	T	TC	frame_shift	Gnpda2	2	-
5	69579693	CT	CT	C	frame_shift	Gnpda2	2	-
1	39538333	G	A	G	missense_variant	Cnot11	1	p.Asp243Asn
1	57388705	T	A	T	missense_variant	Tyw5	1	p.Asn247Tyr
1	75171033	AT	A	AT	frame_shift	Zfand2b	1	-
1	78688242	TC	T	TC	frame_shift	Acsl3	1	-
1	134967809	T	A	T	missense_variant	Ube2t	1	p.Leu7Gln
1	139247962	T	TG	T	frame_shift	Crb1	1	-
1	160993487	A	G	A	missense_variant	Serpinc1	1	p.Asn168Ser
1	171357905	T	C	T	missense_variant	Pfdn2	1	p.Ter130Argext*?
10	7773344	T	A	T	missense_variant	Ginm1	1	p.Lys223Met
10	34098768	C	G	C	missense_variant	Trappc3l	1	p.Ala82Gly
10	34304917	A	G	A	missense_variant	Nt5dc1	1	p.Tyr446His
10	61666962	A	G	A	missense_variant	Ppa1	1	p.Asp188Gly
10	79541011	G	T	G	missense_variant	Mier2	1	p.Pro27His
10	80542658	A	C	A	missense_variant	Rexo1	1	p.Ser1154Ala
10	88174925	C	A	C	missense_variant	Nup37	1	p.His255Gln
10	88746940	C	G	C	missense_variant	Utp20	1	p.Lys2778Asn
11	3978969	AT	A	AT	frame_shift	Pes1	1	-
11	50385348	TA	T	TA	frame_shift	Rufy1	1	-
11	80394488	G	A	G	missense_variant	Zfp207	1	p.Ser375Asn
12	36109784	A	G	A	missense_variant	Bzw2	1	p.Val248Ala
12	48555813	T	C	T	missense_variant	Gm1818	1	p.Ser228Gly
13	3562015	G	C	G	missense_variant	Gdi2	1	p.Gln323His
13	35816254	G	A	G	missense_variant	Cdyl	1	p.Ala173Thr
13	41009234	A	G	A	missense_variant	Pak1ip1	1	p.Glu171Gly
13	47025371	C	A	C	missense_variant	Tpmt	1	p.Glu239Asp
13	52507980	A	G	A	missense_variant	Diras2	1	p.Leu97Pro
13	59612667	T	C	T	missense_variant	Naa35	1	p.Leu303Pro
13	84286755	G	C	G	missense_variant	Tmem161b	1	p.Asp291His
13	100655807	G	A	G	missense_variant	Taf9	1	p.Asp253Asn
13	112599703	T	C	T	missense_variant	Ddx4	1	p.Glu672Gly
13	115089202	A	G	A	missense_variant	Pelo	1	p.Phe240Leu
15	44400058	A	T	A	missense_variant	Nudcd1	1	p.Asp329Glu
15	54839517	T	A	T	missense_variant	Enpp2	1	p.Lys865Met
16	87471823	T	C	T	missense_variant	Usp16	1	p.Phe281Leu
17	36909293	G	C	G	missense_variant	Trim31	1	p.Arg367Thr
17	46413349	G	C	G	missense_variant	Zfp318	1	p.Glu2093Gln
17	78932197	C	G	C	missense_variant	Cebpz	1	p.Met598Ile
19	30239243	TCC	T	TCC	frame_shift	Mbl2	1	-
19	32811755	T	A	T	missense_variant	Pten	1	p.Asn184Lys
2	13516711	C	G	C	missense_variant	Trdmt1	1	p.Gly298Ala
2	35315504	TCA	T	TCA	frame_shift	Stom	1	-
2	53156872	G	A	G	missense_variant	Prpf40a	1	p.Ala284Val
2	69743652	G	C	G	missense_variant	Ppig	1	p.Gln265His
2	109191683	G	C	G	missense_variant	Mettl15	1	p.Phe92Leu
2	119131562	A	C	A	missense_variant	Rad51	1	p.Thr197Pro
2	119764425	A	T	A	missense_variant	Rpap1	1	p.Leu1367His
2	120739849	C	G	C	missense_variant	Ttbk2	1	p.Gln1274His
2	121204545	T	C	T	missense_variant	Trp53bp1	1	p.Asn1618Ser
2	122124706	A	G	A	missense_variant	Patl2	1	p.Leu328Pro
2	145919817	C	G	C	missense_variant	Crnkl1	1	p.Val607Leu
2	162934656	G	A	G	missense_variant	Srsf6	1	p.Ala307Thr
2	166070199	TGGC	T	TGGC	frame_shift	Ncoa3	1	-
3	10438111	T	G	T	missense_variant	Snx16	1	p.Gln25His
3	25434127	T	G	T	missense_variant	Nlgn1	1	p.Gln681His
3	32520663	T	A	T	missense_variant	Zfp639	1	p.Leu479His
3	96558323	C	T	C	missense_variant	Txnip	1	p.Arg30Trp
3	133109019	C	G	C	missense_variant	Ints12	1	p.Pro329Arg
3	135269106	T	A	T	missense_variant	Cenpe	1	p.Asn2342Lys
4	33246101	G	A	G	missense_variant	Pnrc1	1	p.Ala286Val
4	116538019	C	A	C	missense_variant	Ipp	1	p.Leu584Met
4	121074654	G	A	G	missense_variant	Zmpste24	1	p.Ser258Phe
4	123130375	C	T	C	missense_variant	Ppie	1	p.Gly230Arg
4	124722886	A	G	A	missense_variant	Sf3a3	1	p.Glu187Gly
4	127023516	G	A	G	missense_variant	Sfpq	1	p.Ala415Thr
4	129842716	C	A	C	missense_variant	Ptp4a2	1	p.Ala48Asp
4	135342458	C	T	C	missense_variant	Srrm1	1	p.Ala213Thr
4	143949126	T	C	T	missense_variant	Gm13109	1	p.Arg377Gly
5	92073227	G	C	G	missense_variant	G3bp2	1	p.Leu10Val
5	121814505	A	AAT	A	frame_shift	Atxn2	1	-
5	137599608	C	T	C	missense_variant	Mospd3	1	p.Arg166Lys
5	138607473	A	G	A	missense_variant	Zfp68	1	p.Leu196Pro
5	143419635	G	T	G	missense_variant	Kdelr2	1	p.Ala183Ser
5	146299800	G	C	G	missense_variant	Cdk8	1	p.Val407Leu
6	24800441	G	T	G	missense_variant	Spam1	1	p.Ser393Ile
6	113375057	T	C	T	missense_variant	Tada3	1	p.Asp137Gly
7	15758580	C	G	C	missense_variant	Obox5	1	p.Asn153Lys
7	20101861	G	A	G	missense_variant	Vmn1r91	1	p.Gly235Glu
7	26558517	G	A	G	missense_variant	Nlrp9a	1	p.Arg520Lys
7	28042378	T	TTG	T	frame_shift	Psmc4	1	-
7	44884730	C	T	C	missense_variant	Med25	1	p.Ala312Thr
7	97407708	C	CA	C	frame_shift	Ndufc2	1	-
7	102459561	G	C	G	missense_variant	Rrm1	1	p.Glu431Gln
7	119786491	T	A	T	missense_variant	Eri2	1	p.Gln262His
7	134293291	T	TC	T	frame_shift	D7Ertd443e	1	-
7	144482271	G	T	G	missense_variant	Ppfia1	1	p.Gln1166Lys
8	69894507	C	T	C	missense_variant	Ndufa13	1	p.Arg81Gln
8	77596683	A	T	A	missense_variant	Tmem184c	1	p.Leu517Ile
8	84843027	C	G	C	missense_variant	Calr	1	p.Gly324Arg
8	85740266	C	T	C	missense_variant	Itfg1	1	p.Asp393Asn
8	111779363	C	T	C	missense_variant	Cfdp1	1	p.Ala229Thr
9	69375426	A	G	A	missense_variant	Rora	1	p.Ser409Gly
9	75675385	C	T	C	missense_variant	Scg3	1	p.Ser220Asn
9	108340099	T	A	T	missense_variant	Gpx1	1	p.Ile190Lys
9	118897320	G	C	G	missense_variant	Itga9	1	p.Gln1033His
9	122947906	A	C	A	missense_variant	1110059G10Rik	1	p.Asp152Glu
9	124349301	A	T	A	missense_variant	Nlrp4g	1	p.Glu157Asp
X	7930476	GA	G	GA	frame_shift	Hdac6	1	-
X	13291239	A	G	A	missense_variant	Ddx3x	1	p.Ser616Gly
X	23220568	T	C	T	missense_variant	Klhl13	1	p.Ile588Val
X	139543092	T	C	T	missense_variant	D330045A20Rik	1	p.Leu710Ser
10	61092602	A	A	AG	frame_shift	Pcbd1	1	-
11	50234241	T	T	TG	frame_shift	Mgat4b	1	-
11	80010644	GTA	GTA	G	frame_shift	Suz12	1	-
12	69304540	GTA	GTA	G	frame_shift	Klhdc2	1	-
12	87272568	AC	AC	A	frame_shift	Ahsa1	1	-
14	52296072	A	A	AT	frame_shift	Mettl3	1	-
14	54896950	A	A	AG	frame_shift	Gm20521	1	-
14	55741182	C	C	CA	frame_shift	Dhrs1	1	-
14	122158640	C	C	CT	frame_shift	Tm9sf2	1	-
18	20689220	C	C	CT	frame_shift	B4galt6	1	-
18	67675888	TAG	TAG	T	frame_shift	Ptpn2	1	-
19	11688665	AC	AC	A	frame_shift	Oosp1	1	-
2	29471388	TAA	TAA	T	frame_shift	Med27	1	-
2	60241053	G	G	GC	frame_shift	March7	1	-
2	69867448	AC	AC	A	frame_shift	Ssb	1	-
2	121016130	G	G	GT	frame_shift	Ccndbp1	1	-
3	57646877	CT	CT	C	frame_shift	Commd2	1	-
3	152248104	CT	CT	C	frame_shift	Nexn	1	-
4	143132468	AT	AT	A	frame_shift	Prdm2	1	-
5	90263257	A	A	AC	frame_shift	Ankrd17	1	-
5	144989834	T	T	TG	frame_shift	Kpna7	1	-
7	120659017	T	T	TA	frame_shift	Uqcrc2	1	-
9	114789746	CT	CT	C	frame_shift	Cmtm8	1	-
X	161246368	GT	GT	G	frame_shift	Scml2	1	-

## Sheet: cell5
chromosome	position	allele in Refence genome	genome sequence	RNA sequence	mutation type	gene name	Number of muations	change in amino acid sequences
6	87111452	G	T	G	missense_variant	D6Ertd527e	7	p.Gly199Val
6	87111454	C	T	C	missense_variant	D6Ertd527e	7	p.Pro200Ser
6	87111527	G	T	G	missense_variant	D6Ertd527e	7	p.Ser224Ile
6	87111665	G	C	G	missense_variant	D6Ertd527e	7	p.Arg270Thr
6	87111666	G	C	G	missense_variant	D6Ertd527e	7	p.Arg270Ser
6	87111667	G	A	G	missense_variant	D6Ertd527e	7	p.Ala271Thr
6	87111476	A	A	G	missense_variant	D6Ertd527e	7	p.Asn207Ser
2	155823009	C	T	C	missense_variant	Eif6	5	p.Val186Met
2	155823226	T	C	T	missense_variant	Eif6	5	p.Asp171Gly
2	155823227	C	T	C	missense_variant	Eif6	5	p.Asp171Asn
2	155823236	C	T	C	missense_variant	Eif6	5	p.Glu168Lys
2	155823251	G	A	G	missense_variant	Eif6	5	p.Pro163Ser
7	105735017	G	C	G	missense_variant	Rrp8	5	p.Leu93Val
7	105735019	G	A	G	missense_variant	Rrp8	5	p.Ala92Val
7	105735020	C	A	C	missense_variant	Rrp8	5	p.Ala92Ser
7	105735023	G	A	G	missense_variant	Rrp8	5	p.Arg91Trp
7	105735024	T	A	T	missense_variant	Rrp8	5	p.Leu90Phe
10	34152628	G	C	G	missense_variant	Dse	4	p.Ala822Gly
10	34152630	A	C	A	missense_variant	Dse	4	p.Asp821Glu
10	34152634	A	C	A	missense_variant	Dse	4	p.Val820Gly
10	34152640	T	A	T	missense_variant	Dse	4	p.Lys818Met
12	73942325	T	C	T	missense_variant	Hif1a	4	p.Ile688Thr
12	73942327	G	A	G	missense_variant	Hif1a	4	p.Glu689Lys
12	73942333	A	C	A	missense_variant	Hif1a	4	p.Thr691Pro
12	73942336	G	A	G	missense_variant	Hif1a	4	p.Asp692Asn
14	52075304	T	A	T	missense_variant	Hnrnpc	4	p.Glu271Val
14	52075307	T	C	T	missense_variant	Hnrnpc	4	p.Glu270Gly
14	52075310	G	C	G	missense_variant	Hnrnpc	4	p.Ala269Gly
14	52075313	G	A	G	missense_variant	Hnrnpc	4	p.Ser268Phe
18	6027998	A	T	A	missense_variant	Arhgap12	4	p.Phe739Tyr
18	6027999	A	T	A	missense_variant	Arhgap12	4	p.Phe739Ile
18	6028008	C	T	C	missense_variant	Arhgap12	4	p.Glu736Lys
18	6112307	T	C	T	missense_variant	Arhgap12	4	p.Tyr19Cys
9	72616860	T	A	T	missense_variant	Rfx7	4	p.Ile444Asn
9	72616865	T	A	T	missense_variant	Rfx7	4	p.Ser446Thr
9	72619121	C	T	C	missense_variant	Rfx7	4	p.Pro1198Ser
9	72619122	C	G	C	missense_variant	Rfx7	4	p.Pro1198Arg
X	155281630	C	A	C	missense_variant	Acot9	4	p.His130Gln
X	155281642	T	A	T	missense_variant	Acot9	4	p.His134Gln
X	155281643	T	A	T	missense_variant	Acot9	4	p.Ser135Thr
X	155295265	T	A	T	missense_variant	Acot9	4	p.Leu269Gln
1	58015583	A	C	A	missense_variant	Sgol2	3	p.Ser309Arg
1	58015584	G	A	G	missense_variant	Sgol2	3	p.Ser309Asn
1	58015588	T	A	T	missense_variant	Sgol2	3	p.Asn310Lys
11	57806079	T	A	T	missense_variant	Sap30l	3	p.Asn78Lys
11	57806080	T	C	T	missense_variant	Sap30l	3	p.Phe79Leu
11	57806081	T	C	T	missense_variant	Sap30l	3	p.Phe79Ser
16	4927855	G	A	G	missense_variant	Mgrn1	3	p.Glu417Lys
16	4927857	A	C	A	missense_variant	Mgrn1	3	p.Glu417Asp
16	4927858	A	C	A	missense_variant	Mgrn1	3	p.Ser418Arg
17	74649800	T	G	T	missense_variant	Birc6	3	p.Asp3605Glu
17	74649802	G	A	G	missense_variant	Birc6	3	p.Ser3606Asn
17	74649803	C	G	C	missense_variant	Birc6	3	p.Ser3606Arg
17	78936018	T	A	T	missense_variant	Cebpz	3	p.Asp69Val
17	78936026	T	A	T	missense_variant	Cebpz	3	p.Glu66Asp
17	78936027	T	C	T	missense_variant	Cebpz	3	p.Glu66Gly
2	71846243	T	A	T	missense_variant	Itga6	3	p.Leu990His
2	71846251	G	A	G	missense_variant	Itga6	3	p.Ala993Thr
2	71855890	A	G	A	missense_variant	Itga6	3	p.Ile1051Val
2	120606088	C	A	C	missense_variant	Lrrc57	3	p.Val180Phe
2	120606089	C	A	C	missense_variant	Lrrc57	3	p.Lys179Asn
2	120606090	T	C	T	missense_variant	Lrrc57	3	p.Lys179Arg
3	88576822	C	T	C	missense_variant	Gm10704	3	p.Arg107Lys
7	64376704	T	G	T	missense_variant	Mphosph10	3	p.Lys666Thr
7	64376706	C	G	C	missense_variant	Mphosph10	3	p.Glu665Asp
7	64376708	C	T	C	missense_variant	Mphosph10	3	p.Glu665Lys
7	64743408	T	A	T	missense_variant	Apba2	3	p.Ile559Asn
7	64743414	T	A	T	missense_variant	Apba2	3	p.Phe561Tyr
7	64743416	T	C	T	missense_variant	Apba2	3	p.Ser562Pro
8	46035646	C	G	C	missense_variant	Snx25	3	p.Ala891Pro
8	46035648	T	A	T	missense_variant	Snx25	3	p.Asp890Val
8	46035649	C	A	C	missense_variant	Snx25	3	p.Asp890Tyr
X	20557703	T	A	T	missense_variant	Rgn	3	p.Tyr180Asn
X	20557706	G	C	G	missense_variant	Rgn	3	p.Asp181His
X	20557707	A	C	A	missense_variant	Rgn	3	p.Asp181Ala
3	88577056	T	T	A	missense_variant	Gm10704	3	p.Asn29Ile
3	88577088	T	T	G	missense_variant	Gm10704	3	p.Lys18Asn
1	132018122	C	A	C	missense_variant	Elk4	2	p.Thr246Asn
1	132018124	T	A	T	missense_variant	Elk4	2	p.Phe247Ile
11	34813333	A	G	A	missense_variant	Spdl1	2	p.Ser558Pro
11	34813334	A	T	A	missense_variant	Spdl1	2	p.Asn557Lys
11	80394478	A	C	A	missense_variant	Zfp207	2	p.Thr372Pro
11	80394485	C	A	C	missense_variant	Zfp207	2	p.Thr374Asn
11	97778329	A	T	A	missense_variant	Rpl23	2	p.Asp92Glu
11	97778333	T	C	T	missense_variant	Rpl23	2	p.Lys91Arg
11	98180072	T	A	T	missense_variant	Med1	2	p.Asp115Val
11	98180074	T	A	T	missense_variant	Med1	2	p.Leu114Phe
11	106781924	C	G	C	missense_variant	Ddx5	2	p.Ala592Pro
11	106781979	G	T	G	missense_variant	Ddx5	2	p.Ser573Arg
11	107111042	G	C	G	missense_variant	Bptf	2	p.Leu415Val
11	107111047	T	C	T	missense_variant	Bptf	2	p.Asp413Gly
11	116841119	A	G	A	missense_variant	Jmjd6	2	p.Phe252Ser
11	116841123	C	G	C	missense_variant	Jmjd6	2	p.Glu251Gln
12	65106739	T	A	T	missense_variant	Fancm	2	p.Met1323Lys
12	65106740	G	A	G	missense_variant	Fancm	2	p.Met1323Ile
12	76317647	A	G	A	missense_variant	Mthfd1	2	p.Tyr920Cys
12	76317650	A	T	A	missense_variant	Mthfd1	2	p.Asp921Val
12	105191230	C	T	C	missense_variant	Tcl1b3	2	p.Pro44Ser
12	105191240	G	A	G	missense_variant	Tcl1b3	2	p.Ser47Asn
12	110695363	C	A	C	missense_variant	Hsp90aa1	2	p.Gly73Val
12	110695597	CTGGGCA	C	CTGGGCA	frame_shift	Hsp90aa1	2	-
12	117739677	T	A	T	missense_variant	Rapgef5	2	p.Leu676His
12	117739680	A	C	A	missense_variant	Rapgef5	2	p.Asn677Thr
13	3928141	C	T	C	missense_variant	Tubal3	2	p.Ala19Val
13	3932844	C	G	C	missense_variant	Tubal3	2	p.Ala208Gly
13	49708458	T	C	T	missense_variant	Iars	2	p.Ile495Thr
13	49708463	G	A	G	missense_variant	Iars	2	p.Asp497Asn
13	112612027	C	G	C	missense_variant	Ddx4	2	p.Glu472Gln
13	112612028	C	G	C	missense_variant	Ddx4	2	p.Lys471Asn
14	29989783	C	A	C	missense_variant	Actr8	2	p.Gln429Lys
14	29989785	G	C	G	missense_variant	Actr8	2	p.Gln429His
14	34677351	G	T	G	missense_variant	Wapal	2	p.Asp126Tyr
14	45206798	G	C	G	missense_variant	Txndc16	2	p.Thr84Ser
14	45206799	T	C	T	missense_variant	Txndc16	2	p.Thr84Ala
14	56542847	A	G	A	missense_variant	Cenpj	2	p.Leu969Pro
14	56959887	C	A	C	missense_variant	Zmym2	2	p.Leu1371Met
14	56959888	T	A	T	missense_variant	Zmym2	2	p.Leu1371Gln
14	61604704	T	A	T	missense_variant	Trim13	2	p.Cys57Ser
14	61604705	G	A	G	missense_variant	Trim13	2	p.Cys57Tyr
15	8350470	G	A	G	missense_variant	Nipbl	2	p.Ala946Val
15	8350476	G	A	G	missense_variant	Nipbl	2	p.Ser944Phe
16	14277721	A	C	A	missense_variant	Myh11	2	p.Val59Gly
16	14277722	C	A	C	missense_variant	Myh11	2	p.Val59Phe
18	53218296	G	A	G	missense_variant	Snx2	2	p.Arg482Gln
18	53218298	G	A	G	missense_variant	Snx2	2	p.Val483Met
19	16605046	T	G	T	missense_variant	Gna14	2	p.Val226Gly
19	16605054	A	G	A	missense_variant	Gna14	2	p.Ser229Gly
2	4994596	A	T	A	missense_variant	Mcm10	2	p.Ser749Thr
2	4994597	C	G	C	missense_variant	Mcm10	2	p.Lys748Asn
2	49548593	T	A	T	missense_variant	Epc2	2	p.Leu728Gln
2	49548601	G	C	G	missense_variant	Epc2	2	p.Ala731Pro
2	156304671	C	T	C	missense_variant	Phf20	2	p.Thr916Met
2	167511298	T	C	T	missense_variant	Rnf114	2	p.Leu163Pro
2	167511307	G	A	G	missense_variant	Rnf114	2	p.Ser166Asn
3	36943348	G	C	G	missense_variant	4932438A13Rik	2	p.Glu1185Gln
3	36943359	G	C	G	missense_variant	4932438A13Rik	2	p.Lys1188Asn
3	144434534	A	G	A	missense_variant	Hs2st1	2	p.Leu342Pro
3	144434537	A	T	A	missense_variant	Hs2st1	2	p.Ile341Asn
4	32640917	C	T	C	missense_variant	Casp8ap2	2	p.Ala657Val
4	32641354	G	C	G	missense_variant	Casp8ap2	2	p.Glu803Gln
4	144208442	T	C	T	missense_variant	C87977	2	p.Lys243Arg
4	144208443	T	C	T	missense_variant	C87977	2	p.Lys243Glu
5	8397269	A	T	A	missense_variant	Dbf4	2	p.Leu647Gln
5	8397271	G	GGT	G	frame_shift	Dbf4	2	-
5	21768672	T	C	T	missense_variant	Dnajc2	2	p.Glu262Gly
5	21768696	G	A	G	missense_variant	Dnajc2	2	p.Thr254Met
5	33667154	C	CA	C	frame_shift	Tacc3	2	-
5	33668734	A	T	A	missense_variant	Tacc3	2	p.Met468Leu
5	92419534	A	G	A	missense_variant	Nup54	2	p.Ser386Pro
5	92419601	T	A	T	missense_variant	Nup54	2	p.Glu363Asp
5	122864156	T	A	T	missense_variant	Rnf34	2	p.Ile132Lys
5	122864164	G	A	G	missense_variant	Rnf34	2	p.Asp135Asn
6	51860074	A	AC	A	frame_shift	Skap2	2	-
6	51860086	T	A	T	missense_variant	Skap2	2	p.Tyr333Phe
6	120743841	T	A	T	missense_variant	Cecr2	2	p.Leu310Gln
6	120743843	T	A	T	missense_variant	Cecr2	2	p.Ser311Thr
7	15556212	T	C	T	missense_variant	Obox1	2	p.Val160Ala
7	15556223	T	A	T	missense_variant	Obox1	2	p.Ser164Thr
7	28042486	C	G	C	missense_variant	Psmc4	2	p.Ala314Pro
7	28042488	C	T	C	missense_variant	Psmc4	2	p.Arg313Lys
7	92858970	G	A	G	missense_variant	4632434I11Rik	2	p.Thr579Ile
7	92858971	T	C	T	missense_variant	4632434I11Rik	2	p.Thr579Ala
7	118840612	G	A	G	missense_variant	9030624J02Rik	2	p.Gly930Arg
7	118840613	G	A	G	missense_variant	9030624J02Rik	2	p.Gly930Glu
8	116926191	G	C	G	missense_variant	Cenpn	2	p.Asp34His
8	116926198	T	C	T	missense_variant	Cenpn	2	p.Leu36Pro
9	36735512	T	A	T	missense_variant	Stt3a	2	p.Ile602Phe
9	36735515	G	C	G	missense_variant	Stt3a	2	p.Arg601Gly
9	109721714	A	T	A	missense_variant	Fbxw26	2	p.Leu415Gln
9	109744854	C	G	C	missense_variant	Fbxw26	2	p.Glu77Gln
9	123707923	GAT	G	GAT	frame_shift	Lztfl1	2	-
9	123707924	A	T	A	missense_variant	Lztfl1	2	p.Asp195Glu
X	7906319	G	C	G	missense_variant	Timm17b	2	p.Gly120Arg
X	7906539	C	T	C	missense_variant	Timm17b	2	p.Pro161Leu
X	36612507	T	A	T	missense_variant	Akap17b	2	p.Asp449Val
X	36612511	G	A	G	missense_variant	Akap17b	2	p.Leu448Phe
14	34745623	A	A	AC	frame_shift	Wapal	2	-
14	56532232	T	T	TC	frame_shift	Cenpj	2	-
2	156307292	A	A	AC	frame_shift	Phf20	2	-
5	69579505	T	T	TC	frame_shift	Gnpda2	2	-
5	69579693	CT	CT	C	frame_shift	Gnpda2	2	-
1	6248362	A	C	A	missense_variant	Rb1cc1	1	p.Lys668Asn
1	9746425	A	C	A	missense_variant	Vcpip1	1	p.Phe578Val
1	21384245	C	A	C	missense_variant	Khdc1b	1	p.Phe57Leu
1	52925370	T	G	T	missense_variant	1700019D03Rik	1	p.Glu66Asp
1	85112474	C	T	C	missense_variant	C130026I21Rik	1	p.Glu111Lys
1	153452220	C	T	C	missense_variant	Shcbp1l	1	p.Pro559Leu
1	165880398	A	G	A	missense_variant	Pou2f1	1	p.Ser572Pro
1	185401412	A	T	A	missense_variant	Eprs	1	p.Asp762Val
10	41524128	T	C	T	missense_variant	Cd164	1	p.Val117Ala
10	58492982	C	T	C	missense_variant	Ranbp2	1	p.Ala2901Val
10	70002186	G	C	G	missense_variant	Ank3	1	p.Asp1675His
10	75653073	C	A	C	missense_variant	Cabin1	1	p.Val1944Leu
10	77042889	A	T	A	missense_variant	Slc19a1	1	p.Met349Leu
10	80542658	A	C	A	missense_variant	Rexo1	1	p.Ser1154Ala
10	89645526	G	T	G	missense_variant	Scyl2	1	p.Ala654Glu
10	127022854	G	A	G	missense_variant	Tsfm	1	p.Ser214Phe
11	3242487	A	C	A	missense_variant	Eif4enif1	1	p.Thr772Pro
11	4893150	T	C	T	missense_variant	Nipsnap1	1	p.Ile274Thr
11	23464834	G	A	G	missense_variant	Usp34	1	p.Ala2945Thr
11	31101207	G	A	G	missense_variant	Asb3	1	p.Ala515Thr
11	70664817	T	TC	T	frame_shift	Spag7	1	-
11	75404826	C	G	C	missense_variant	Smyd4	1	p.His769Gln
11	86148389	G	A	G	missense_variant	Brip1	1	p.Pro440Ser
11	116023475	C	T	C	missense_variant	H3f3b	1	p.Ala115Thr
11	120346743	A	G	A	missense_variant	Actg1	1	p.Leu293Pro
11	120563401	A	T	A	missense_variant	P4hb	1	p.Leu289Gln
12	51802409	T	C	T	missense_variant	Hectd1	1	p.Asp304Gly
12	69211440	A	C	A	missense_variant	Pole2	1	p.Phe230Val
12	110794104	G	C	G	missense_variant	Wdr20a	1	p.Glu475Gln
12	113288046	T	C	T	missense_variant	Ighg2c	1	p.Ser154Gly
13	49662553	T	A	T	missense_variant	Nol8	1	p.Asn712Lys
13	107414371	C	A	C	missense_variant	Apoo-ps	1	p.Val123Phe
14	18280165	AG	A	AG	frame_shift	Nkiras1	1	-
14	20695986	C	T	C	missense_variant	Fut11	1	p.Pro299Ser
14	36940051	T	C	T	missense_variant	Ccser2	1	p.Asp392Gly
14	56524319	A	G	A	missense_variant	Rnf17	1	p.Glu1613Gly
14	79567248	C	G	C	missense_variant	Elf1	1	p.Gln155Glu
15	10462239	T	A	T	missense_variant	Dnajc21	1	p.Tyr100Phe
15	59416124	T	C	T	missense_variant	Nsmce2	1	p.Ile86Thr
15	76905865	C	T	C	missense_variant	Rpl8	1	p.Ala170Val
15	99954847	TA	T	TA	frame_shift	Fam186a	1	-
16	19198683	A	T	A	missense_variant	Iglc2	1	p.Asn56Lys
17	12683835	G	C	G	missense_variant	Igf2r	1	p.Leu2443Val
17	45568259	G	A	G	missense_variant	Hsp90ab1	1	p.Arg679Cys
17	56615264	G	A	G	missense_variant	Lonp1	1	p.Ala758Val
17	65987059	A	G	A	missense_variant	Ankrd12	1	p.Tyr460His
18	32861113	G	A	G	missense_variant	Wdr36	1	p.Cys668Tyr
18	35213169	C	A	C	missense_variant	Lrrtm2	1	p.Cys360Phe
18	88869223	T	G	T	missense_variant	Socs6	1	p.Lys523Gln
19	11688726	A	T	A	missense_variant	Oosp1	1	p.Trp67Arg
19	33559517	T	G	T	missense_variant	Lipo1	1	p.Asn268His
2	26397962	TA	T	TA	frame_shift	Inpp5e	1	-
2	34852767	T	A	T	missense_variant	Psmd5	1	p.Met442Leu
2	73349682	A	G	A	missense_variant	Gpr155	1	p.Ser705Pro
2	104114045	A	T	A	missense_variant	Cd59a	1	p.Glu79Asp
2	118455877	G	C	G	missense_variant	Eif2ak4	1	p.Ser1169Thr
2	126650557	C	T	C	missense_variant	Gabpb1	1	p.Ala179Thr
2	162934503	G	A	G	missense_variant	Srsf6	1	p.Gly256Ser
2	181601519	G	GGGCAA	G	frame_shift	Prpf6	1	-
3	9471029	T	G	T	missense_variant	Zfp704	1	p.Asn294His
3	25434168	A	G	A	missense_variant	Nlgn1	1	p.Ser668Pro
3	94884959	G	C	G	missense_variant	Psmb4	1	p.Cys217Trp
3	95122446	G	A	G	missense_variant	Vps72	1	p.Ala259Thr
3	96805638	T	G	T	missense_variant	Cd160	1	p.Glu103Asp
3	116582753	T	C	T	missense_variant	Trmt13	1	p.Ile330Val
3	142793981	C	T	C	missense_variant	Pkn2	1	p.Val928Ile
3	152252902	C	T	C	missense_variant	Nexn	1	p.Arg54Lys
4	80954066	C	CCTTA	C	frame_shift	Lurap1l	1	-
4	83459859	C	T	C	missense_variant	Psip1	1	p.Glu467Lys
4	88629377	T	G	T	missense_variant	C87499	1	p.Asn19Thr
4	127312058	C	G	C	missense_variant	Gja4	1	p.Arg304Thr
4	147755921	C	T	C	missense_variant	Gm13157	1	p.Ala158Thr
5	25353385	T	C	T	missense_variant	Kmt2c	1	p.Asn1110Ser
5	77280970	G	A	G	missense_variant	Rest	1	p.Ser412Asn
5	107510714	T	C	T	missense_variant	A830010M20Rik	1	p.Ser1205Pro
5	120862737	T	C	T	missense_variant	Oas1h	1	p.Phe137Leu
5	120916851	A	G	A	missense_variant	Oas1d	1	p.His162Arg
5	124832499	C	A	C	missense_variant	Dnah10	1	p.Pro4451His
5	142529399	T	A	T	missense_variant	Papolb	1	p.Asp163Val
5	143501157	G	A	G	missense_variant	Daglb	1	p.Arg510Lys
6	6042201	A	G	A	missense_variant	Slc25a13	1	p.Leu659Pro
6	8427102	T	A	T	missense_variant	Gm16039	1	p.His118Gln
6	31458958	C	G	C	missense_variant	Mkln1	1	p.Thr284Ser
6	40462189	T	A	T	missense_variant	Wee2	1	p.Leu376Gln
6	83403010	T	A	T	missense_variant	Tet3	1	p.Glu590Asp
6	86681621	C	T	C	missense_variant	Snrnp27	1	p.Glu80Lys
6	87646130	GCT	G	GCT	frame_shift	Aplf	1	-
6	91885371	A	G	A	missense_variant	Ccdc174	1	p.Lys91Arg
6	108854441	G	A	G	missense_variant	Edem1	1	p.Ser621Asn
6	116552143	C	CCTG	C	frame_shift	Olfr214	1	-
6	125281348	G	T	G	missense_variant	Tuba3a	1	p.Asn226Lys
6	131302358	G	C	G	missense_variant	Styk1	1	p.Ser318Cys
7	5675340	C	A	C	missense_variant	Vmn1r62	1	p.Gln7Lys
7	26385221	T	C	T	missense_variant	Nlrp9c	1	p.Gln311Arg
7	26450513	C	T	C	missense_variant	Nlrp4a	1	p.Ala515Val
7	34202434	G	A	G	missense_variant	Gpi1	1	p.Arg553Trp
7	35283594	C	G	C	missense_variant	Gpatch1	1	p.Glu864Gln
7	45127236	T	C	T	missense_variant	Rpl13a	1	p.Ile263Val
7	89956406	T	C	T	missense_variant	Eed	1	p.Glu325Gly
7	114237371	A	G	A	missense_variant	Copb1	1	p.Tyr379His
7	120136023	A	T	A	missense_variant	Zp2	1	p.Tyr376Asn
7	122169111	A	G	A	missense_variant	Plk1	1	p.Met486Val
7	126764326	G	C	G	missense_variant	Mapk3	1	p.Val291Leu
7	130539066	C	G	C	missense_variant	Nsmce4a	1	p.Ser230Thr
7	131387682	T	G	T	missense_variant	Pstk	1	p.Asp315Glu
8	9988257	T	C	T	missense_variant	Abhd13	1	p.Ser285Pro
8	22177080	C	G	C	missense_variant	Ckap2	1	p.Arg255Pro
8	53599208	G	T	G	missense_variant	Neil3	1	p.Pro452Thr
9	53642736	C	A	C	missense_variant	Cul5	1	p.Arg290Ile
9	57577725	G	C	G	missense_variant	Scamp2	1	p.Gln71His
9	59871311	G	A	G	missense_variant	Myo9a	1	p.Arg1450Lys
9	85706503	G	T	G	missense_variant	Ibtk	1	p.Phe1093Leu
9	108513165	T	C	T	missense_variant	Qars	1	p.Tyr422His
9	109276174	C	T	C	missense_variant	Fbxw14	1	p.Glu308Lys
9	113679988	G	T	G	missense_variant	Pdcd6ip	1	p.Thr346Asn
X	105875938	ATT	A	ATT	frame_shift	Atrx	1	-
X	162774605	G	A	G	missense_variant	Rbbp7	1	p.Arg339His
11	61512369	C	C	CA	frame_shift	B9d1	1	-
12	81995864	GA	GA	G	frame_shift	Pcnx	1	-
12	105164399	A	A	AG	frame_shift	Tcl1b1	1	-
12	105809339	TCA	TCA	T	frame_shift	Papola	1	-
13	98489577	A	A	C	missense_variant	Gm10320	1	p.Ser100Ala
14	20739404	TG	TG	T	frame_shift	Camk2g	1	-
14	62695695	T	T	TA	frame_shift	Ints6	1	-
15	53088052	T	T	TA	frame_shift	Ext1	1	-
15	102338816	C	C	CCA	frame_shift	Aaas	1	-
17	87021951	C	C	CT	frame_shift	Pigf	1	-
18	20689220	C	C	CT	frame_shift	B4galt6	1	-
18	67787152	CT	CT	C	frame_shift	Seh1l	1	-
18	67880879	T	T	TG	frame_shift	Cep192	1	-
19	11700909	A	A	AT	frame_shift	Gm97	1	-
19	29309590	TG	TG	T	frame_shift	Jak2	1	-
2	143069371	T	T	TC	frame_shift	Snrpb2	1	-
2	155702593	CT	CT	C	frame_shift	Edem2	1	-
3	27100826	A	A	AC	frame_shift	Ect2	1	-
3	40812091	T	T	TG	frame_shift	Plk4	1	-
3	90238752	C	C	CT	frame_shift	Creb3l4	1	-
4	140727810	C	C	CA	frame_shift	Padi6	1	-
5	35555781	A	A	AC	frame_shift	Trmt44	1	-
5	107376363	G	G	GA	frame_shift	Brdt	1	-
5	144985647	AC	AC	A	frame_shift	Kpna7	1	-
6	12099990	C	C	T	missense_variant	Gm6578	1	p.Gly94Arg
6	47544610	CT	CT	C	frame_shift	Ezh2	1	-
6	49091052	TG	TG	T	frame_shift	Igf2bp3	1	-
7	13030453	A	A	AT	frame_shift	Trim28	1	-
7	30569514	A	A	AC	frame_shift	Kmt2b	1	-
7	34142877	A	A	AT	frame_shift	Uba2	1	-
7	44770862	AG	AG	A	frame_shift	Vrk3	1	-
8	68899414	C	C	CAA	frame_shift	Lpl	1	-
9	61919873	AC	AC	A	frame_shift	Kif23	1	-

## Sheet: cell6
chromosome	position	allele in Refence genome	genome sequence	RNA sequence	mutation type	gene name	Number of muations	change in amino acid sequences
3	127546931	G	A	G	missense_variant	Larp7	7	p.Thr120Met
3	127546934	C	T	C	missense_variant	Larp7	7	p.Arg119His
3	127546943	T	A	T	missense_variant	Larp7	7	p.Glu116Val
3	127546992	CT	C	CT	frame_shift	Larp7	7	-
3	127547098	C	T	C	missense_variant	Larp7	7	p.Val93Ile
3	127547175	A	T	A	missense_variant	Larp7	7	p.Leu67His
3	127547400	T	C	T	missense_variant	Larp7	7	p.Lys49Arg
X	7906319	G	C	G	missense_variant	Timm17b	7	p.Gly120Arg
X	7906334	C	T	C	missense_variant	Timm17b	7	p.Leu125Phe
X	7906359	T	C	T	missense_variant	Timm17b	7	p.Leu133Pro
X	7906533	G	A	G	missense_variant	Timm17b	7	p.Gly159Glu
X	7906535	T	G	T	missense_variant	Timm17b	7	p.Ser160Ala
X	7906536	C	T	C	missense_variant	Timm17b	7	p.Ser160Phe
X	7906542	C	A	C	missense_variant	Timm17b	7	p.Ala162Asp
10	122094627	T	C	T	missense_variant	Tmem5	6	p.Arg132Gly
10	122094632	T	C	T	missense_variant	Tmem5	6	p.Gln130Arg
10	122094633	G	C	G	missense_variant	Tmem5	6	p.Gln130Glu
10	122094635	G	C	G	missense_variant	Tmem5	6	p.Ala129Gly
10	122094638	G	A	G	missense_variant	Tmem5	6	p.Thr128Ile
10	122094639	T	A	T	missense_variant	Tmem5	6	p.Thr128Ser
11	64073610	C	A	C	missense_variant	Cox10	5	p.Arg35Met
11	64073614	G	C	G	missense_variant	Cox10	5	p.His34Asp
11	64073616	G	T	G	missense_variant	Cox10	5	p.Pro33Gln
11	64073617	G	C	G	missense_variant	Cox10	5	p.Pro33Ala
11	64073620	A	C	A	missense_variant	Cox10	5	p.Leu32Val
12	24514920	G	A	G	missense_variant	Taf1b	5	p.Gly179Arg
12	24514921	G	A	G	missense_variant	Taf1b	5	p.Gly179Glu
12	24514923	T	A	T	missense_variant	Taf1b	5	p.Ser180Thr
12	24514931	G	C	G	missense_variant	Taf1b	5	p.Lys182Asn
12	24514932	T	A	T	missense_variant	Taf1b	5	p.Ser183Thr
12	55490536	A	G	A	missense_variant	Nfkbia	5	p.Leu256Pro
12	55490784	T	A	T	missense_variant	Nfkbia	5	p.Asp208Val
12	55490787	G	A	G	missense_variant	Nfkbia	5	p.Ala207Val
12	55490790	C	CA	C	frame_shift	Nfkbia	5	-
12	55490796	G	C	G	missense_variant	Nfkbia	5	p.Thr204Ser
1	181055455	G	C	G	missense_variant	9130409I23Rik	4	p.Glu261Gln
1	181055456	A	C	A	missense_variant	9130409I23Rik	4	p.Glu261Ala
1	181055457	G	C	G	missense_variant	9130409I23Rik	4	p.Glu261Asp
1	181055459	A	C	A	missense_variant	9130409I23Rik	4	p.His262Pro
10	62766649	T	TG	T	frame_shift	Ccar1	4	-
10	62766652	A	T	A	missense_variant	Ccar1	4	p.Cys414Ser
10	62766655	A	T	A	missense_variant	Ccar1	4	p.Tyr413Asn
10	62766656	A	C	A	missense_variant	Ccar1	4	p.Asn412Lys
12	71189471	G	A	G	missense_variant	2700049A03Rik	4	p.Glu1199Lys
12	71189473	G	C	G	missense_variant	2700049A03Rik	4	p.Glu1199Asp
12	71189475	C	A	C	missense_variant	2700049A03Rik	4	p.Pro1200Gln
12	71189477	G	A	G	missense_variant	2700049A03Rik	4	p.Ala1201Thr
13	58409206	T	C	T	missense_variant	Rmi1	4	p.Leu423Pro
13	58409209	G	C	G	missense_variant	Rmi1	4	p.Ser424Thr
13	58409212	G	C	G	missense_variant	Rmi1	4	p.Ser425Thr
13	58409214	T	C	T	missense_variant	Rmi1	4	p.Ser426Pro
15	55619831	T	C	T	missense_variant	Mtbp	4	p.Ser808Pro
15	55625434	C	T	C	missense_variant	Mtbp	4	p.Thr875Ile
15	55625436	G	C	G	missense_variant	Mtbp	4	p.Ala876Pro
15	55625437	C	T	C	missense_variant	Mtbp	4	p.Ala876Val
15	58898779	A	G	A	missense_variant	Rnf139	4	p.Ile218Val
15	58898782	T	G	T	missense_variant	Rnf139	4	p.Tyr219Asp
15	58898974	A	T	A	missense_variant	Rnf139	4	p.Ser283Cys
15	58899966	T	A	T	missense_variant	Rnf139	4	p.Asn613Lys
15	100525597	T	A	T	missense_variant	Tfcp2	4	p.Asn143Tyr
15	100525603	T	A	T	missense_variant	Tfcp2	4	p.Arg141Trp
15	100525610	C	A	C	missense_variant	Tfcp2	4	p.Glu138Asp
15	100525611	T	A	T	missense_variant	Tfcp2	4	p.Glu138Val
19	37220422	C	A	C	missense_variant	March5	4	p.Asp163Glu
19	37220424	A	AG	A	frame_shift	March5	4	-
19	37220426	G	A	G	missense_variant	March5	4	p.Val165Met
19	37220427	T	G	T	missense_variant	March5	4	p.Val165Gly
2	61650078	A	T	A	missense_variant	Tank	4	p.Leu320Phe
2	61650275	G	C	G	missense_variant	Tank	4	p.Arg386Pro
2	61650277	G	A	G	missense_variant	Tank	4	p.Gly387Arg
2	61650278	G	C	G	missense_variant	Tank	4	p.Gly387Ala
7	5115518	G	C	G	missense_variant	Rfpl4	4	p.Leu18Val
7	5115524	G	C	G	missense_variant	Rfpl4	4	p.Arg16Gly
7	5115525	G	C	G	missense_variant	Rfpl4	4	p.Phe15Leu
7	15555277	A	G	A	missense_variant	Obox1	4	p.Gln39Arg
7	15555366	T	C	T	missense_variant	Obox1	4	p.Ser69Pro
7	15555370	G	A	G	missense_variant	Obox1	4	p.Arg70Lys
7	15555514	T	C	T	missense_variant	Obox1	4	p.Leu76Pro
9	54904107	G	A	G	missense_variant	Ireb2	4	p.Ala732Thr
9	54904110	G	A	G	missense_variant	Ireb2	4	p.Ala733Thr
9	54904113	T	C	T	missense_variant	Ireb2	4	p.Ser734Pro
9	54904116	C	A	C	missense_variant	Ireb2	4	p.Gln735Lys
7	5115282	AC	AC	A	frame_shift	Rfpl4	4	-
1	177447447	G	C	G	missense_variant	Zbtb18	3	p.Lys124Asn
1	177447450	G	C	G	missense_variant	Zbtb18	3	p.Lys125Asn
1	177447452	T	C	T	missense_variant	Zbtb18	3	p.Leu126Pro
10	103404634	G	A	G	missense_variant	Slc6a15	3	p.Glu373Lys
10	103404635	A	C	A	missense_variant	Slc6a15	3	p.Glu373Ala
10	103404636	G	C	G	missense_variant	Slc6a15	3	p.Glu373Asp
10	128242672	A	AGAGTT	A	frame_shift	Timeless	3	-
10	128242674	T	G	T	missense_variant	Timeless	3	p.Ser289Ala
10	128242677	A	T	A	missense_variant	Timeless	3	p.Ile290Phe
11	73137566	A	C	A	missense_variant	Gsg2	3	p.Asn232Lys
11	73137567	T	C	T	missense_variant	Gsg2	3	p.Asn232Ser
11	73137568	T	A	T	missense_variant	Gsg2	3	p.Asn232Tyr
12	33437136	T	TCTA	T	frame_shift	Twistnb	3	-
12	33437140	A	G	A	missense_variant	Twistnb	3	p.Thr201Ala
12	33437141	C	G	C	missense_variant	Twistnb	3	p.Thr201Ser
12	65149178	A	G	A	missense_variant	Mis18bp1	3	p.Leu604Pro
12	65149180	C	T	C	missense_variant	Mis18bp1	3	p.Met603Ile
12	65149181	A	G	A	missense_variant	Mis18bp1	3	p.Met603Thr
16	96002553	T	TTGA	T	frame_shift	Brwd1	3	-
16	96002557	G	T	G	missense_variant	Brwd1	3	p.Pro2603Thr
16	96003103	C	G	C	missense_variant	Brwd1	3	p.Ala2421Pro
18	36634797	A	T	A	missense_variant	Ankhd1	3	p.Arg1256Trp
18	36634800	G	C	G	missense_variant	Ankhd1	3	p.Ala1257Pro
18	36634801	C	T	C	missense_variant	Ankhd1	3	p.Ala1257Val
18	80128051	T	TCC	T	frame_shift	Adnp2	3	-
18	80128057	G	A	G	missense_variant	Adnp2	3	p.Pro1046Ser
18	80128059	A	T	A	missense_variant	Adnp2	3	p.Val1045Glu
19	4153366	G	A	G	missense_variant	Coro1b	3	p.Arg402Gln
19	4153368	G	A	G	missense_variant	Coro1b	3	p.Asp403Asn
19	4153372	T	A	T	missense_variant	Coro1b	3	p.Leu404Gln
19	10916479	G	C	G	missense_variant	Zp1	3	p.Thr454Ser
19	10916485	G	C	G	missense_variant	Zp1	3	p.Thr452Arg
19	10916486	T	A	T	missense_variant	Zp1	3	p.Thr452Ser
3	28764741	G	A	G	missense_variant	Gm6505	3	p.Ala207Val
3	28765152	T	C	T	missense_variant	Gm6505	3	p.Asp70Gly
3	28765155	G	A	G	missense_variant	Gm6505	3	p.Ala69Val
4	24901815	T	C	T	missense_variant	Ndufaf4	3	p.Leu121Pro
4	24901819	T	A	T	missense_variant	Ndufaf4	3	p.Asn122Lys
4	24901824	A	C	A	missense_variant	Ndufaf4	3	p.His124Pro
5	24569150	T	C	T	missense_variant	Abcf2	3	p.Tyr318Cys
5	24569153	T	C	T	missense_variant	Abcf2	3	p.Gln317Arg
5	24569156	T	C	T	missense_variant	Abcf2	3	p.Asp316Gly
5	44014798	G	A	G	missense_variant	Prom1	3	p.Ser626Phe
5	44014801	T	A	T	missense_variant	Prom1	3	p.His625Leu
5	44014809	G	C	G	missense_variant	Prom1	3	p.Asp622Glu
5	122864041	G	C	G	missense_variant	Rnf34	3	p.Glu94Gln
5	122864042	A	C	A	missense_variant	Rnf34	3	p.Glu94Ala
5	122864048	T	A	T	missense_variant	Rnf34	3	p.Leu96His
6	23323292	G	C	G	missense_variant	Cadps2	3	p.Ala1059Gly
6	23323295	T	C	T	missense_variant	Cadps2	3	p.Glu1058Gly
6	23323299	T	A	T	missense_variant	Cadps2	3	p.Ile1057Leu
6	37958641	T	C	T	missense_variant	Trim24	3	p.Ser890Pro
6	37958644	G	A	G	missense_variant	Trim24	3	p.Glu891Lys
6	37958645	A	C	A	missense_variant	Trim24	3	p.Glu891Ala
6	71284007	T	A	T	missense_variant	Krcc1	3	p.Tyr8Asn
6	71284393	G	C	G	missense_variant	Krcc1	3	p.Lys136Asn
6	71284395	G	A	G	missense_variant	Krcc1	3	p.Arg137His
7	14665302	A	G	A	missense_variant	Gm4745	3	p.Gln151Arg
7	14665322	A	G	A	missense_variant	Gm4745	3	p.Lys158Glu
7	14665490	T	C	T	missense_variant	Gm4745	3	p.Tyr214His
7	122169111	A	G	A	missense_variant	Plk1	3	p.Met486Val
7	122169165	G	A	G	missense_variant	Plk1	3	p.Glu504Lys
7	122169193	C	T	C	missense_variant	Plk1	3	p.Thr513Met
9	70418840	G	T	G	missense_variant	Ccnb2	3	p.Pro74His
9	70418847	G	T	G	missense_variant	Ccnb2	3	p.Pro72Thr
9	78479459	A	G	A	missense_variant	Eef1a1	3	p.Val283Ala
9	78479677	C	T	C	missense_variant	Eef1a1	3	p.Arg240His
9	78479744	G	A	G	missense_variant	Eef1a1	3	p.Arg218Cys
X	164071526	C	A	C	missense_variant	Siah1b	3	p.Gly186Val
X	164071533	A	C	A	missense_variant	Siah1b	3	p.Cys184Gly
X	164071535	G	A	G	missense_variant	Siah1b	3	p.Ser183Phe
9	70412840	A	A	AG	frame_shift	Ccnb2	3	-
1	39539946	T	A	T	missense_variant	Cnot11	2	p.Asn297Lys
1	39539959	G	A	G	missense_variant	Cnot11	2	p.Glu302Lys
1	136280748	A	G	A	missense_variant	Camsap2	2	p.Phe1008Ser
1	136280751	C	G	C	missense_variant	Camsap2	2	p.Arg1007Thr
1	169507311	T	C	T	missense_variant	Nuf2	2	p.Gln294Arg
1	169507317	T	C	T	missense_variant	Nuf2	2	p.Glu292Gly
1	185401414	G	T	G	missense_variant	Eprs	2	p.Val763Leu
1	185401418	T	G	T	missense_variant	Eprs	2	p.Val764Gly
10	111204819	C	A	C	missense_variant	Osbpl8	2	p.Asp7Glu
10	111233628	AC	A	AC	frame_shift	Osbpl8	2	-
11	23473033	T	C	T	missense_variant	Usp34	2	p.Tyr3136His
11	23473038	T	A	T	missense_variant	Usp34	2	p.His3137Gln
11	40682651	G	C	G	missense_variant	Mat2b	2	p.Ala178Gly
11	40682654	G	C	G	missense_variant	Mat2b	2	p.Ala177Gly
11	43230551	C	A	C	missense_variant	Atp10b	2	p.Leu1014Met
11	43230552	T	G	T	missense_variant	Atp10b	2	p.Leu1014Arg
11	43706062	T	C	T	missense_variant	Pwwp2a	2	p.Ser685Pro
11	43706068	T	A	T	missense_variant	Pwwp2a	2	p.Phe687Ile
11	69918006	T	A	T	missense_variant	Eif5a	2	p.Ile61Phe
11	74683644	T	C	T	missense_variant	Pafah1b1	2	p.Met239Val
11	74683646	CGT	C	CGT	frame_shift	Pafah1b1	2	-
11	80394412	A	C	A	missense_variant	Zfp207	2	p.Thr350Pro
11	80394416	G	A	G	missense_variant	Zfp207	2	p.Ser351Asn
11	97778329	A	T	A	missense_variant	Rpl23	2	p.Asp92Glu
11	97778333	T	C	T	missense_variant	Rpl23	2	p.Lys91Arg
11	106253800	T	C	T	missense_variant	Ftsj3	2	p.Asn121Ser
11	106253801	T	C	T	missense_variant	Ftsj3	2	p.Asn121Asp
12	10395111	A	G	A	missense_variant	Rdh14	2	p.Lys321Glu
12	10395113	A	T	A	missense_variant	Rdh14	2	p.Lys321Asn
12	69208959	G	C	G	missense_variant	Pole2	2	p.Ser344Cys
12	69208962	T	A	T	missense_variant	Pole2	2	p.Lys343Ile
12	117739637	C	A	C	missense_variant	Rapgef5	2	p.Gln663Lys
12	117739647	T	A	T	missense_variant	Rapgef5	2	p.Leu666Gln
13	21501321	G	A	G	missense_variant	Gm11273	2	p.Ser33Phe
13	21501324	G	A	G	missense_variant	Gm11273	2	p.Ala32Val
14	36940363	C	A	C	missense_variant	Ccser2	2	p.Gly288Val
14	36940366	A	C	A	missense_variant	Ccser2	2	p.Phe287Cys
14	47290133	G	A	G	missense_variant	Socs4	2	p.Arg175Gln
14	47290136	G	A	G	missense_variant	Socs4	2	p.Arg176Lys
14	57837638	C	T	C	missense_variant	Zdhhc20	2	p.Glu367Lys
14	57847011	G	C	G	missense_variant	Zdhhc20	2	p.Leu216Val
15	11387743	C	A	C	missense_variant	Tars	2	p.Lys528Asn
15	11387747	T	C	T	missense_variant	Tars	2	p.Glu527Gly
16	30362685	G	A	G	missense_variant	Atp13a3	2	p.Thr39Ile
16	30362686	T	A	T	missense_variant	Atp13a3	2	p.Thr39Ser
17	71652868	G	A	G	missense_variant	Wdr43	2	p.Gly568Arg
17	71652869	G	A	G	missense_variant	Wdr43	2	p.Gly568Glu
18	34632056	TC	T	TC	frame_shift	Kif20a	2	-
18	34632689	CT	C	CT	frame_shift	Kif20a	2	-
18	45592153	T	A	T	missense_variant	Kcnn2	2	p.Ser504Thr
18	45592156	T	A	T	missense_variant	Kcnn2	2	p.Tyr505Asn
19	36601457	G	T	G	missense_variant	Hectd2	2	p.Val373Phe
19	36601459	T	TGAATAATG	T	frame_shift	Hectd2	2	-
19	47637363	G	C	G	missense_variant	Slk	2	p.Ala1094Pro
19	47637366	A	C	A	missense_variant	Slk	2	p.Thr1095Pro
2	26921880	G	GC	G	frame_shift	Surf4	2	-
2	26922051	A	T	A	missense_variant	Surf4	2	p.Phe222Ile
2	114197364	C	T	C	missense_variant	Zfp770	2	p.Glu75Lys
2	114197368	A	T	A	missense_variant	Zfp770	2	p.His73Gln
3	90053079	C	G	C	missense_variant	4933434E20Rik	2	p.Ser9Cys
3	90058541	C	T	C	missense_variant	4933434E20Rik	2	p.Arg133Cys
4	118435816	C	T	C	missense_variant	Cdc20	2	p.Arg270Gln
4	118435829	T	A	T	missense_variant	Cdc20	2	p.Ser266Cys
4	129082862	T	A	T	missense_variant	Rnf19b	2	p.Tyr574Asn
4	129082874	G	A	G	missense_variant	Rnf19b	2	p.Asp578Asn
4	143438935	C	G	C	missense_variant	Oog4	2	p.Arg214Thr
4	143438942	T	G	T	missense_variant	Oog4	2	p.Ile212Leu
4	143793754	A	T	A	missense_variant	Gm13023	2	p.Arg189Ser
4	143795188	T	C	T	missense_variant	Gm13023	2	p.Leu458Pro
4	147757707	A	C	A	missense_variant	Gm13157	2	p.Phe51Cys
4	147757714	G	C	G	missense_variant	Gm13157	2	p.Leu49Val
5	8403085	C	G	C	missense_variant	Dbf4	2	p.Glu306Gln
5	8403087	A	T	A	missense_variant	Dbf4	2	p.Ser35*
5	8827715	C	T	C	missense_variant	Abcb1b	2	p.Pro691Ser
5	8827716	C	G	C	missense_variant	Abcb1b	2	p.Pro691Arg
5	8955574	CT	C	CT	frame_shift	Abcb4	2	-
5	8955581	G	C	G	missense_variant	Abcb4	2	p.Glu1155Gln
5	88555161	A	G	A	missense_variant	Utp3	2	p.Glu183Gly
5	88555569	G	A	G	missense_variant	Utp3	2	p.Arg319His
5	93637715	GA	G	GA	frame_shift	C87414	2	-
5	93637716	A	G	A	missense_variant	C87414	2	p.Leu235Pro
5	94383613	A	C	A	missense_variant	AA792892	2	p.Asn119His
5	94383621	T	A	T	missense_variant	AA792892	2	p.Phe121Leu
5	150567694	G	A	G	missense_variant	Brca2	2	p.Asp3115Asn
6	119948082	C	A	C	missense_variant	Wnk1	2	p.Gly1981Cys
6	119948084	A	C	A	missense_variant	Wnk1	2	p.Val1980Gly
7	15757882	C	G	C	missense_variant	Obox5	2	p.Ser74Cys
7	15758727	G	T	G	missense_variant	Obox5	2	p.Met202Ile
7	100100453	C	G	C	missense_variant	Pold3	2	p.Lys207Asn
7	100100455	T	G	T	missense_variant	Pold3	2	p.Lys207Gln
7	131361833	C	A	C	missense_variant	2310057M21Rik	2	p.Val90Phe
7	131361835	G	A	G	missense_variant	2310057M21Rik	2	p.Ser89Leu
8	26162467	T	A	T	missense_variant	Thap1	2	p.Ser101Thr
8	26162470	C	G	C	missense_variant	Thap1	2	p.Pro102Ala
8	77596581	C	T	C	missense_variant	Tmem184c	2	p.Asp551Asn
8	77596589	T	G	T	missense_variant	Tmem184c	2	p.Lys548Thr
8	104526321	C	G	C	missense_variant	Nae1	2	p.Gly157Ala
8	124910712	A	G	A	missense_variant	Egln1	2	p.Val400Ala
8	124910713	C	T	C	missense_variant	Egln1	2	p.Val400Ile
9	54166823	A	T	A	missense_variant	Cyp19a1	2	p.Asn482Lys
9	54166824	T	G	T	missense_variant	Cyp19a1	2	p.Asn482Thr
9	64985964	G	C	G	missense_variant	Vwa9	2	p.Ala471Pro
9	64985976	G	A	G	missense_variant	Vwa9	2	p.Ala475Thr
9	109402069	A	C	A	missense_variant	Fbxw22	2	p.Cys104Trp
9	109402083	A	G	A	missense_variant	Fbxw22	2	p.Trp100Arg
X	166393236	C	G	C	missense_variant	Ofd1	2	p.Glu913Gln
X	166393242	GC	G	GC	frame_shift	Ofd1	2	-
1	54987937	A	A	AC	frame_shift	Sf3b1	2	-
1	55006168	T	T	TG	frame_shift	Sf3b1	2	-
11	69917426	A	A	AC	frame_shift	Eif5a	2	-
14	122155500	GT	GT	G	frame_shift	Tm9sf2	2	-
14	122158640	C	C	CT	frame_shift	Tm9sf2	2	-
5	150567604	T	T	TG	frame_shift	Brca2	2	-
6	3600318	GT	GT	G	frame_shift	Ccdc132	2	-
6	3600322	G	G	T	missense_variant	Ccdc132	2	p.Arg927Ile
8	104526278	AC	AC	A	frame_shift	Nae1	2	-
9	61919873	AC	AC	A	frame_shift	Kif23	2	-
9	61921017	A	A	AC	frame_shift	Kif23	2	-
1	16643469	G	C	G	missense_variant	Tceb1	1	p.Ala53Gly
1	57383469	C	T	C	missense_variant	1700066M21Rik	1	p.Leu335Phe
1	66715237	T	C	T	missense_variant	Rpe	1	p.Met163Thr
1	77387917	T	C	T	missense_variant	Epha4	1	p.Ile652Val
1	86086044	G	T	G	missense_variant	Psmd1	1	p.Trp392Leu
1	93626104	T	A	T	missense_variant	Stk25	1	p.Thr178Ser
1	161828228	C	T	C	missense_variant	Suco	1	p.Arg1034Gln
1	162954410	G	A	G	missense_variant	Fmo3	1	p.Ala458Val
1	163952270	C	G	C	missense_variant	Scyl3	1	p.Ala602Gly
1	166201603	A	G	A	missense_variant	Mael	1	p.Leu417Pro
1	175905958	A	T	A	missense_variant	Exo1	1	p.Ser783Cys
1	178331238	C	G	C	missense_variant	Hnrnpu	1	p.Gln565His
1	189683793	C	G	C	missense_variant	Cenpf	1	p.Glu112Gln
10	18230491	A	T	A	missense_variant	Ccdc28a	1	p.Ile29Asn
10	33949310	C	T	C	missense_variant	Zufsp	1	p.Glu59Lys
10	36991791	A	G	A	missense_variant	Hdac2	1	p.Ile178Val
10	57524006	A	C	A	missense_variant	Serinc1	1	p.Trp182Gly
10	58492985	A	T	A	missense_variant	Ranbp2	1	p.Asp2902Val
10	58562000	T	C	T	missense_variant	Ccdc138	1	p.Leu554Pro
10	89413711	GAAC	G	GAAC	frame_shift	Gas2l3	1	-
10	108252791	A	G	A	missense_variant	Ppp1r12a	1	p.Ser564Gly
10	110942299	TG	T	TG	frame_shift	Zdhhc17	1	-
11	23291538	G	A	G	missense_variant	Xpo1	1	p.Ala862Thr
11	30835367	C	G	C	missense_variant	Psme4	1	p.Ala992Gly
11	69325544	T	A	T	missense_variant	Trappc1	1	p.Phe139Ile
11	83957503	C	T	C	missense_variant	Ddx52	1	p.Pro540Ser
11	86135399	A	G	A	missense_variant	Brip1	1	p.Ser656Pro
11	101319927	T	A	T	missense_variant	Psme3	1	p.Val103Glu
11	106405740	A	T	A	missense_variant	Ern1	1	p.Phe795Ile
11	121161219	G	T	G	missense_variant	Uts2r	1	p.Cys303Phe
12	4944978	T	C	T	missense_variant	Atad2b	1	p.Leu285Ser
12	17547975	T	C	T	missense_variant	Odc1	1	p.Leu101Pro
12	66473304	T	C	T	missense_variant	Mdga2	1	p.Ile894Val
12	87605966	GA	G	GA	frame_shift	Oog1	1	-
13	13995120	A	G	A	missense_variant	B3galnt2	1	p.Arg388Gly
13	14625369	G	A	G	missense_variant	Psma2	1	p.Met203Ile
13	31885008	AACATGT	A	AACATGT	frame_shift	Gmds	1	-
13	95629038	A	T	A	missense_variant	Iqgap2	1	p.Phe1508Tyr
13	101689491	TTC	T	TTC	frame_shift	Pik3r1	1	-
13	112867548	T	A	T	missense_variant	Ppap2a	1	p.Ser279Thr
14	34737884	A	G	A	missense_variant	Wapal	1	p.Glu1003Gly
14	49083945	A	C	A	missense_variant	Ap5m1	1	p.Lys460Asn
14	56549551	T	C	T	missense_variant	Cenpj	1	p.Ser899Gly
14	60228778	T	G	T	missense_variant	Nupl1	1	p.Ser444Arg
15	12349506	T	C	T	missense_variant	Golph3	1	p.Leu204Pro
15	34099547	G	A	G	missense_variant	Mtdh	1	p.Ala148Thr
15	54862595	A	T	A	missense_variant	Enpp2	1	p.Leu595Gln
15	63827782	G	T	G	missense_variant	Gsdmc2	1	p.Gln266Lys
15	90228258	T	A	T	missense_variant	Alg10b	1	p.Ile435Lys
15	98544092	A	T	A	missense_variant	Ccnt1	1	p.Ser432Thr
16	5063766	T	C	T	missense_variant	Ubn1	1	p.Ser221Pro
16	18241776	C	G	C	missense_variant	Ranbp1	1	p.Glu136Asp
16	18252761	T	A	T	missense_variant	Trmt2a	1	p.Leu482Gln
16	23110300	A	G	A	missense_variant	Eif4a2	1	p.Asp196Gly
17	12913899	T	G	T	missense_variant	Mrpl18	1	p.Lys114Asn
17	14399418	A	T	A	missense_variant	Smoc2	1	p.His353Leu
17	23812546	AT	A	AT	frame_shift	Srrm2	1	-
17	26099190	T	G	T	missense_variant	Gm8186	1	p.Lys11Thr
17	29038543	GTC	G	GTC	frame_shift	Srsf3	1	-
17	35116304	G	T	G	missense_variant	Csnk2b	1	p.Thr239Lys
17	35889337	G	A	G	missense_variant	Dhx16	1	p.Val883Ile
17	71508646	A	T	A	missense_variant	Ndc80	1	p.Asn381Lys
18	20828549	G	A	G	missense_variant	Trappc8	1	p.His1221Tyr
18	32861537	G	A	G	missense_variant	Wdr36	1	p.Asp684Asn
18	36738711	A	T	A	missense_variant	Tmco6	1	p.Glu258Val
18	65749742	T	A	T	missense_variant	Oacyl	1	p.Leu636His
19	7021710	C	G	C	missense_variant	Stip1	1	p.Ser500Thr
19	47884706	G	T	G	missense_variant	Gsto2	1	p.Met173Ile
19	59299819	G	T	G	missense_variant	Pdzd8	1	p.Leu1050Ile
2	18219617	T	G	T	missense_variant	Dnajc1	1	p.Asn475Thr
2	49257175	T	C	T	missense_variant	Mbd5	1	p.Ser466Pro
2	73679713	A	T	A	missense_variant	Chn1	1	p.Leu151Ile
2	90732901	A	G	A	missense_variant	Nup160	1	p.Ile1337Val
2	156287846	T	G	T	missense_variant	Phf20	1	p.Val446Gly
2	164820693	G	C	G	missense_variant	Zswim3	1	p.Gln364His
2	169884540	A	G	A	missense_variant	Tshz2	1	p.Asn352Ser
3	58676280	C	G	C	missense_variant	Siah2	1	p.Ser195Thr
3	88700364	G	C	G	missense_variant	2810403A07Rik	1	p.Gln374His
3	90351913	T	C	T	missense_variant	Gatad2b	1	p.Ser335Pro
3	94528932	A	ATTCTTTATA	A	frame_shift	Snx27	1	-
3	103046848	A	G	A	missense_variant	Csde1	1	p.Met372Val
3	105011232	C	T	C	missense_variant	Cttnbp2nl	1	p.Met97Ile
4	12095811	AAT	A	AAT	frame_shift	Rbm12b2	1	-
4	41190693	G	C	G	missense_variant	Ube2r2	1	p.Val196Leu
4	96106504	A	G	A	missense_variant	Cyp2j12	1	p.Tyr361His
4	107061945	T	G	T	missense_variant	Mrpl37	1	p.Tyr257Ser
4	124838489	T	A	T	missense_variant	Mtf1	1	p.Ser447Thr
4	129595308	T	G	T	missense_variant	Eif3i	1	p.Gln119Pro
4	129839625	C	A	C	missense_variant	Ptp4a2	1	p.Arg15Ser
4	129955464	T	A	T	missense_variant	Spocd1	1	p.Leu330His
4	134828348	A	T	A	missense_variant	Tmem57	1	p.Asn271Lys
4	135863869	C	T	C	missense_variant	Srsf10	1	p.Thr211Ile
4	137615769	T	C	T	missense_variant	Usp48	1	p.Ser409Pro
4	147613924	T	C	T	missense_variant	2610305D13Rik	1	p.Ile109Met
4	147674443	A	G	A	missense_variant	Zfp534	1	p.Tyr590His
5	72524161	G	A	G	missense_variant	Nfxl1	1	p.Arg676Cys
5	72668103	G	A	G	missense_variant	Nipal1	1	p.Gly380Ser
5	86833589	T	A	T	missense_variant	Ythdc1	1	p.Tyr645Asn
5	143563325	A	T	A	missense_variant	Fam220a	1	p.Glu164Val
6	38461589	A	C	A	missense_variant	Ubn2	1	p.Asn246His
6	86462656	T	C	T	missense_variant	C87436	1	p.Val443Ala
6	97184764	TGCA	T	TGCA	frame_shift	Uba3	1	-
6	106778001	C	T	C	missense_variant	Trnt1	1	p.Ala231Val
6	113277918	T	G	T	missense_variant	Mtmr14	1	p.Phe579Cys
6	118404351	A	T	A	missense_variant	Bms1	1	p.Leu668Gln
6	124959928	A	G	A	missense_variant	Cops7a	1	p.Ile220Thr
6	136400834	T	A	T	missense_variant	E330021D16Rik	1	p.Arg333Trp
6	137779571	C	G	C	missense_variant	Dera	1	p.Thr64Arg
6	146554942	A	G	A	missense_variant	Asun	1	p.Phe469Leu
7	6514730	G	C	G	missense_variant	Olfr1349	1	p.Ala233Gly
7	29934281	C	G	C	missense_variant	Zfp74	1	p.Lys667Asn
7	37981625	T	A	T	missense_variant	Uri1	1	p.Glu116Val
7	80393512	A	G	A	missense_variant	Furin	1	p.Ile317Thr
7	83756931	G	A	G	missense_variant	Gm7964	1	p.Glu342Lys
7	101897982	C	T	C	missense_variant	Anapc15	1	p.Arg22Cys
7	114226964	C	T	C	missense_variant	Copb1	1	p.Glu650Lys
7	119785290	C	G	C	missense_variant	Eri2	1	p.Glu663Gln
8	13879830	A	G	A	missense_variant	Champ1	1	p.Met663Val
8	41083405	C	T	C	missense_variant	Mtus1	1	p.Val425Ile
8	60923180	T	C	T	missense_variant	Clcn3	1	p.Thr587Ala
9	48489889	T	A	T	missense_variant	Rbm7	1	p.Thr180Ser
9	51117890	A	G	A	missense_variant	Btg4	1	p.Glu125Gly
9	59315152	A	T	A	missense_variant	Adpgk	1	p.Glu454Val
9	102888531	G	C	G	missense_variant	Ryk	1	p.Lys346Asn
9	104152269	GGA	G	GGA	frame_shift	Dnajc13	1	-
9	107791907	C	A	C	missense_variant	Rbm6	1	p.Arg602Met
9	109145523	T	G	T	missense_variant	Fbxw21	1	p.Ile310Leu
9	109226047	T	A	T	missense_variant	Fbxw20	1	p.Thr145Ser
9	109276245	G	T	G	missense_variant	Fbxw14	1	p.Pro284Gln
9	109718048	T	A	T	missense_variant	Fbxw26	1	p.Lys436Asn
9	113958628	C	T	C	missense_variant	Ubp1	1	p.Arg196Cys
9	124350148	C	T	C	missense_variant	Nlrp4g	1	p.Arg440Cys
X	38631904	G	A	G	missense_variant	C1galt1c1	1	p.Leu72Phe
X	95427414	C	G	C	missense_variant	Amer1	1	p.Gly366Ala
1	55148311	AT	AT	A	frame_shift	Mob4	1	-
1	162723109	C	C	CT	frame_shift	Prrc2c	1	-
10	31250609	C	C	G	missense_variant	Gm5422	1	p.Arg815Gly
12	72100607	T	T	TAG	frame_shift	Jkamp	1	-
12	82440813	A	A	AT	frame_shift	Sipa1l1	1	-
12	105808668	TA	TA	T	frame_shift	Papola	1	-
13	96414477	A	A	AGT	frame_shift	Poc5	1	-
13	112601410	AC	AC	A	frame_shift	Ddx4	1	-
14	20739404	TG	TG	T	frame_shift	Camk2g	1	-
15	96391101	A	A	AC	frame_shift	Arid2	1	-
16	11199570	C	C	CT	frame_shift	Rsl1d1	1	-
18	6227586	A	A	AC	frame_shift	Kif5b	1	-
18	10097480	T	T	TA	frame_shift	Rock1	1	-
18	38314804	GT	GT	G	frame_shift	Rnf14	1	-
19	32695789	T	T	TA	frame_shift	Atad1	1	-
19	56529663	C	C	CA	frame_shift	Dclre1a	1	-
2	122150872	G	G	GA	frame_shift	B2m	1	-
2	143069371	T	T	TC	frame_shift	Snrpb2	1	-
3	96800620	C	C	CT	frame_shift	Cd160	1	-
4	83458188	T	T	TG	frame_shift	Psip1	1	-
5	48381786	G	G	GT	frame_shift	Pacrgl	1	-
5	115247288	TA	TA	T	frame_shift	Rnf10	1	-
6	49087442	T	T	TG	frame_shift	Igf2bp3	1	-
6	83080051	T	T	TTC	frame_shift	Pcgf1	1	-
6	146650106	CAA	CAA	C	frame_shift	Med21	1	-
6	148202544	T	T	TA	frame_shift	Ergic2	1	-
7	126787611	C	C	CT	frame_shift	Ppp4c	1	-
9	7850919	C	C	CA	frame_shift	Birc3	1	-
