# Supplementary material for: Integrated sequencing of exome and mRNA of large-sized single cells
Source: Sci Rep. 2018 Jan 10;8:384. doi: 10.1038/s41598-017-18730-y (PMC5762704; doi:10.1038/s41598-017-18730-y)
Supplement: Supplementary file 6 — Supplementary Table 8 [file 41598_2017_18730_MOESM6_ESM.xlsx]

## Sheet: editing_cast_table
chr.pos	cell1	cell2	cell3	cell4	cell5	cell6	frequency	AG
chr11:72833791	T->G	T->G	T->G	T->G	T->G	T->G	6	No
chr14:64677454	C->G	C->G	C->G	C->G	C->G	C->G	6	No
chr2:50522927	T->C	T->C	T->C	T->C	T->C	T->C	6	Yes
chr5:95974858	G->T	G->T	G->T	G->T	G->T	G->T	6	No
chr7:15556145	T->A	T->A	T->A	T->A	T->A	T->A	6	No
chr7:15556148	C->A	C->A	C->A	C->A	C->A	C->A	6	No
chr7:15758533	T->A	T->A	T->A	T->A	T->A	T->A	6	No
chr7:15758536	C->A	C->A	C->A	C->A	C->A	C->A	6	No
chr1:19332969	C->A	C->A	C->A	C->A		C->A	5	No
chr10:44346951	C->A	C->A	C->A	C->A	C->A		5	No
chr13:41009549	T->A	T->A	T->A	T->A	T->A		5	No
chr14:122158640	C->+T/+T	C->+T/+T	C->+T/+T	C->+T/+T		C->+T/+T	5	No
chr14:122158646	T->C	T->C	T->C	T->C		T->C	5	Yes
chr15:34269227	T->C	T->C	T->C	T->C		T->C	5	Yes
chr16:11199570	C->+T/+T	C->+T/+T	C->+T/+T	C->+T/+T		C->+T/+T	5	No
chr17:72256466	T->C	T->C	T->C	T->C	T->C		5	Yes
chr17:72256592	A->G	A->G	A->G	A->G	A->G		5	Yes
chr18:12288414	T->C	T->C	T->C	T->C		T->C	5	Yes
chr19:47732916	A->C	A->C	A->C	A->C		A->C	5	No
chr2:143069371	T->+C/+C	T->+C/+C	T->+C/+C		T->+C/+C	T->+C/+C	5	No
chr2:40556996	T->C	T->C		T->C	T->C	T->C	5	Yes
chr3:8328982	T->C	T->C		T->C	T->C	T->C	5	Yes
chr5:57608985	A->G	A->G	A->G	A->G		A->G	5	Yes
chr7:15397183	C->A	C->A	C->A		C->A	C->A	5	No
chr7:15397828	T->A	T->A	T->A		T->A	T->A	5	No
chr7:15555500	C->A	C->A	C->A		C->A	C->A	5	No
chr9:61919871	T->G	T->G	T->G		T->G	T->G	5	No
chr9:61919873	A->-C/-C	A->-C/-C	A->-C/-C		A->-C/-C	A->-C/-C	5	No
chrX:128790421	T->C	T->C	T->C	T->C	T->C		5	Yes
chrX:128790436	C->T	C->T	C->T	C->T	C->T		5	No
chrX:128790729	T->C	T->C	T->C	T->C		T->C	5	Yes
chrX:128790733	T->A	T->A	T->A	T->A		T->A	5	No
chrX:128790762	T->C	T->C	T->C	T->C		T->C	5	Yes
chrX:128790780	T->C	T->C	T->C	T->C		T->C	5	Yes
chrX:160298523	A->G	A->G		A->G	A->G	A->G	5	Yes
chr1:129796860	T->C	T->C		T->C	T->C		4	Yes
chr1:129796882	A->G	A->G		A->G	A->G		4	Yes
chr1:129796985	A->G	A->G		A->G	A->G		4	Yes
chr1:129797808	A->C	A->C			A->C	A->C	4	No
chr1:135870063	T->C	T->C		T->C		T->C	4	Yes
chr1:19332949		A->C	A->C	A->C		A->C	4	No
chr1:29737511	A->G	A->G		A->G		A->G	4	Yes
chr1:54987936	T->G	T->G		T->G		T->G	4	No
chr1:54987937	A->+C/+C	A->+C/+C		A->+C/+C		A->+C/+C	4	No
chr11:72833764	A->G	A->G	A->G			A->G	4	Yes
chr11:87944590	G->A	G->A	G->A		G->A		4	No
chr11:87944617	G->A	G->A	G->A		G->A		4	No
chr11:87944635	T->A	T->A	T->A		T->A		4	No
chr11:94303990	A->T	A->T	A->T		A->T		4	No
chr12:10724188	+TGT/+TGT->G	+TGT/+TGT->G			+TGT/+TGT->G	+TGT/+TGT->G	4	No
chr12:10724208	T->C	T->C			T->C	T->C	4	Yes
chr12:10724295	T->G	T->G			T->G	T->G	4	No
chr12:10724337	A->G	A->G			A->G	A->G	4	Yes
chr12:10724510	G->C	G->C			G->C	G->C	4	No
chr12:10724523	C->T	C->T			C->T	C->T	4	No
chr12:18286410	G->A	G->A	G->A	G->A			4	No
chr12:18286458	T->C	T->C	T->C	T->C			4	Yes
chr13:107414088	G->A	G->A			G->A	G->A	4	No
chr13:13275575	T->C	T->C	T->C	T->C			4	Yes
chr13:16045935	T->C	T->C	T->C			T->C	4	Yes
chr13:16045938	G->A	G->A	G->A			G->A	4	No
chr13:21501206	C->T	C->T		C->T		C->T	4	No
chr13:62814597	A->T	A->T	A->T			A->T	4	No
chr13:74534333		C->T		C->T	C->T	C->T	4	No
chr13:74534338		G->C		G->C	G->C	G->C	4	No
chr14:20739404	T->-G/-G	T->-G/-G			T->-G/-G	T->-G/-G	4	No
chr14:33213364	C->G	C->G		C->G	C->G		4	No
chr14:33213365	G->A	G->A		G->A	G->A		4	No
chr14:51432179	G->A	G->A	G->A			G->A	4	No
chr14:62540938		A->G	A->G	A->G	A->G		4	Yes
chr14:62541180		G->T	G->T	G->T	G->T		4	No
chr14:70360255	G->C	G->C			G->C	G->C	4	No
chr14:74298046	T->C	T->C	T->C			T->C	4	Yes
chr15:34269284	A->G	A->G		A->G		A->G	4	Yes
chr15:34269293	A->G	A->G		A->G		A->G	4	Yes
chr15:34269329	A->G	A->G		A->G		A->G	4	Yes
chr15:53088051	C->A	C->A	C->A		C->A		4	No
chr15:53088052	T->+A/+A	T->+A/+A	T->+A/+A		T->+A/+A		4	No
chr15:62980698	C->T	C->T		C->T		C->T	4	No
chr15:73407708	T->C	T->C		T->C	T->C		4	Yes
chr15:73407766	G->A	G->A		G->A	G->A		4	No
chr15:73407951	A->G	A->G		A->G	A->G		4	Yes
chr15:73407997	T->C	T->C		T->C	T->C		4	Yes
chr15:81674196	G->A	G->A	G->A		G->A		4	No
chr15:81674246	A->T	A->T	A->T		A->T		4	No
chr16:11199725	A->G	A->G	A->G	A->G			4	Yes
chr16:22053587	T->G	T->G		T->G		T->G	4	No
chr16:38685528	A->C	A->C			A->C	A->C	4	No
chr16:38685535	C->T	C->T			C->T	C->T	4	No
chr16:38685639	A->T	A->T		A->T	A->T		4	No
chr16:38685644	C->T	C->T		C->T	C->T		4	No
chr16:38685676	C->T	C->T		C->T	C->T		4	No
chr16:38685684	A->G	A->G		A->G	A->G		4	Yes
chr16:38685733	T->C	T->C		T->C	T->C		4	Yes
chr16:90090163	T->+G/+G	T->+G/+G	T->+G/+G	T->+G/+G			4	No
chr16:90090172	C->T	C->T	C->T	C->T			4	No
chr16:94367560	C->T	C->T	C->T			C->T	4	No
chr17:16847772	A->G	A->G	A->G			A->G	4	Yes
chr17:16847803	G->C	G->C	G->C			G->C	4	No
chr17:20661814	G->A	G->A	G->A			G->A	4	No
chr17:20661852	T->C	T->C	T->C			T->C	4	Yes
chr17:20661979	T->G	T->G	T->G			T->G	4	No
chr17:36194829	T->C	T->C			T->C	T->C	4	Yes
chr17:36194847	C->G	C->G			C->G	C->G	4	No
chr17:72256620	A->G	A->G	A->G	A->G			4	Yes
chr17:77674498	T->C	T->C	T->C	T->C			4	Yes
chr18:12288365	A->G	A->G		A->G		A->G	4	Yes
chr18:12288369	C->A	C->A		C->A		C->A	4	No
chr18:53221640	T->C	T->C	T->C	T->C			4	Yes
chr18:53221657	A->G	A->G	A->G	A->G			4	Yes
chr18:53221818	C->G	C->G	C->G	C->G			4	No
chr18:79935242	C->A	C->A			C->A	C->A	4	No
chr19:56529663	C->+A/+A	C->+A/+A	C->+A/+A			C->+A/+A	4	No
chr19:56529665	G->A	G->A	G->A			G->A	4	No
chr2:143069369	T->G	T->G	T->G		T->G		4	No
chr2:23235329	T->G	T->G		T->G		T->G	4	No
chr2:23235352	A->G	A->G		A->G		A->G	4	Yes
chr2:23235455	T->C	T->C		T->C		T->C	4	Yes
chr2:23235519	C->G	C->G		C->G		C->G	4	No
chr2:3531534	C->T	C->T	C->T	C->T			4	No
chr2:77291519	A->C	A->C		A->C	A->C		4	No
chr2:82507300	A->G	A->G	A->G	A->G			4	Yes
chr2:82507455	G->A	G->A	G->A	G->A			4	No
chr3:107979779	T->C	T->C	T->C		T->C		4	Yes
chr3:107979794	A->G	A->G	A->G		A->G		4	Yes
chr4:97521949	T->C	T->C	T->C			T->C	4	Yes
chr5:137187928	A->G	A->G	A->G	A->G			4	Yes
chr5:137188658	A->T	A->T		A->T		A->T	4	No
chr5:137188660	C->T	C->T		C->T		C->T	4	No
chr5:137188786	G->A	G->A		G->A		G->A	4	No
chr5:137188818	C->T	C->T		C->T		C->T	4	No
chr5:137188883	C->T	C->T		C->T		C->T	4	No
chr5:137188886	A->T	A->T		A->T		A->T	4	No
chr5:137188947	T->C	T->C		T->C		T->C	4	Yes
chr5:142529361	A->G	A->G		A->G	A->G		4	Yes
chr5:143991632	T->A		T->A	T->A		T->A	4	No
chr5:144989834	T->+G/+G	T->+G/+G	T->+G/+G	T->+G/+G			4	No
chr5:35555557	T->C	T->C			T->C	T->C	4	Yes
chr5:35555623	T->C	T->C			T->C	T->C	4	Yes
chr5:35555624	G->A	G->A			G->A	G->A	4	No
chr5:55625360	G->A	G->A		G->A	G->A		4	No
chr5:55625401	G->T	G->T		G->T	G->T		4	No
chr5:57608881	T->C	T->C		T->C		T->C	4	Yes
chr5:57608887	T->C	T->C		T->C		T->C	4	Yes
chr5:60025858	T->C	T->C		T->C	T->C		4	Yes
chr5:69579505	T->+C/+C		T->+C/+C	T->+C/+C	T->+C/+C		4	No
chr5:69579693		C->-T/-T	C->-T/-T	C->-T/-T	C->-T/-T		4	No
chr5:72627100	C->T	C->T	C->T		C->T		4	No
chr5:95974699	G->A	G->A			G->A	G->A	4	No
chr6:42445656	C->T	C->T		C->T		C->T	4	No
chr6:42445667	G->A	G->A		G->A		G->A	4	No
chr6:83080051	T->+TC/+TC	T->+TC/+TC	T->+TC/+TC			T->+TC/+TC	4	No
chr6:96033284	C->T	C->T	C->T			C->T	4	No
chr7:103882765	G->A	G->A		G->A		G->A	4	No
chr7:103882795	A->G	A->G		A->G		A->G	4	Yes
chr7:103882978	T->C	T->C		T->C		T->C	4	Yes
chr7:15397831	C->A	C->A			C->A	C->A	4	No
chr7:42047934		T->C	T->C	T->C	T->C		4	Yes
chr7:42047942		T->C	T->C	T->C	T->C		4	Yes
chr8:102534740	G->A			G->A	G->A	G->A	4	No
chr8:52196511	T->G	T->G		T->G	T->G		4	No
chr8:60905721	G->T	G->T			G->T	G->T	4	No
chr8:60905722	T->A	T->A			T->A	T->A	4	No
chr9:109384100	G->T	G->T			G->T	G->T	4	No
chr9:109384101	C->T	C->T			C->T	C->T	4	No
chr9:109386552	A->T	A->T	A->T	A->T			4	No
chr9:109386554	T->C	T->C	T->C	T->C			4	Yes
chr9:109386770	G->C	G->C	G->C		G->C		4	No
chr9:109386772	A->T	A->T	A->T		A->T		4	No
chr9:109485865	G->C	G->C	G->C		G->C		4	No
chr9:109485868	T->C	T->C	T->C		T->C		4	Yes
chr9:109486084	G->C	G->C	G->C		G->C		4	No
chr9:109486086	A->T	A->T	A->T		A->T		4	No
chr9:109607185	G->T	G->T		G->T	G->T		4	No
chr9:109607186	C->T	C->T		C->T	C->T		4	No
chr9:31434298	G->A	G->A	G->A		G->A		4	No
chr9:31434313	T->G	T->G	T->G		T->G		4	No
chr9:31434449	A->T	A->T	A->T		A->T		4	No
chr9:54824741	C->T	C->T	C->T		C->T		4	No
chr9:54824747	C->T	C->T	C->T		C->T		4	No
chrX:161246368	G->-T/-T	G->-T/-T	G->-T/-T	G->-T/-T			4	No
chrX:162769938	G->A	G->A			G->A	G->A	4	No
chrX:29564010	A->G	A->G	A->G	A->G			4	Yes
chrX:60577463	T->C	T->C	T->C			T->C	4	Yes
chrX:84063554	A->T	A->T	A->T		A->T		4	No
chr1:101386324	G->-A/-A	G->-A/-A		G->-A/-A			3	No
chr1:128006172	C->G	C->G	C->G				3	No
chr1:129796747	T->C	T->C		T->C			3	Yes
chr1:129796752	T->C	T->C		T->C			3	Yes
chr1:129797415	T->C	T->C				T->C	3	Yes
chr1:135870121	A->G	A->G				A->G	3	Yes
chr1:171283012	T->G	T->G				T->G	3	No
chr1:181283225	G->C	G->C		G->C			3	No
chr1:181283448	A->G	A->G		A->G			3	Yes
chr1:184833853	T->G	T->G	T->G				3	No
chr1:184833856	T->-C/-C	T->-C/-C	T->-C/-C				3	No
chr1:191791173	T->C	T->C		T->C			3	Yes
chr1:191791184	G->A	G->A		G->A			3	No
chr1:19332678	G->C	G->C		G->C			3	No
chr1:19332801		T->C		T->C		T->C	3	Yes
chr1:19333081	C->G	C->G				C->G	3	No
chr1:19333082	C->T	C->T				C->T	3	No
chr1:194819863	T->G	T->G			T->G		3	No
chr1:63178900	T->C	T->C		T->C			3	Yes
chr1:6429942	C->T	C->T		C->T			3	No
chr1:6430301	A->G	A->G				A->G	3	Yes
chr1:66033328	G->T	G->T				G->T	3	No
chr1:77063508	T->C	T->C	T->C				3	Yes
chr1:77063514	C->T	C->T	C->T				3	No
chr1:82822801	A->G	A->G				A->G	3	Yes
chr1:8468522		A->C		A->C		A->C	3	No
chr1:91296284	A->C	A->C				A->C	3	No
chr1:91296698	A->G	A->G				A->G	3	Yes
chr1:94468844	T->C	T->C				T->C	3	Yes
chr1:99790510	A->G	A->G				A->G	3	Yes
chr10:107061456	T->C	T->C		T->C			3	Yes
chr10:18121224	T->A	T->A	T->A				3	No
chr10:20208482	G->A	G->A			G->A		3	No
chr10:20360533	A->+AG/+AG	A->+AG/+AG	A->+AG/+AG				3	No
chr10:31250339	A->G	A->G	A->G				3	Yes
chr10:31250351	C->A	C->A	C->A				3	No
chr10:31250453	C->T	C->T			C->T		3	No
chr10:31250713		A->C			A->C	A->C	3	No
chr10:39662665	T->C	T->C		T->C			3	Yes
chr10:61510400	A->G	A->G			A->G		3	Yes
chr10:61510402	C->T	C->T			C->T		3	No
chr10:62429835	C->+T/+T	C->+T/+T	C->+T/+T				3	No
chr10:62429839	G->C	G->C	G->C				3	No
chr10:95673198	A->T	A->T	A->T				3	No
chr10:95673246	C->A	C->A	C->A				3	No
chr11:115581932	C->T	C->T			C->T		3	No
chr11:46052139	T->C	T->C				T->C	3	Yes
chr11:4864949		C->A	C->A		C->A		3	No
chr11:50234241	T->+G/+G	T->+G/+G		T->+G/+G			3	No
chr11:50234243	G->T	G->T		G->T			3	No
chr11:54199603	A->G	A->G			A->G		3	Yes
chr11:54199632	G->A	G->A			G->A		3	No
chr11:54199652	A->G	A->G			A->G		3	Yes
chr11:61512368	T->A	T->A			T->A		3	No
chr11:61512369	C->+A/+A	C->+A/+A			C->+A/+A		3	No
chr11:94297757	A->T	A->T			A->T		3	No
chr11:98625085	T->C	T->C	T->C				3	Yes
chr12:105147234	G->A	G->A		G->A			3	No
chr12:105153171	C->T	C->T		C->T			3	No
chr12:105153172	A->T	A->T		A->T			3	No
chr12:105164397	T->A	T->A			T->A		3	No
chr12:105164567	C->T	C->T			C->T		3	No
chr12:105164568	A->C	A->C			A->C		3	No
chr12:105178916	T->A	T->A	T->A				3	No
chr12:10724175	A->G	A->G				A->G	3	Yes
chr12:10724247	A->G	A->G				A->G	3	Yes
chr12:113288002	G->A	G->A			G->A		3	No
chr12:62170175		G->A		G->A		G->A	3	No
chr12:62170200		T->C		T->C		T->C	3	Yes
chr12:62170221		C->T		C->T		C->T	3	No
chr12:77453100	T->G	T->G		T->G			3	No
chr12:77453103	A->G	A->G		A->G			3	Yes
chr12:77453177	T->G	T->G		T->G			3	No
chr12:77453218	T->C	T->C		T->C			3	Yes
chr12:77453225	A->C	A->C		A->C			3	No
chr12:7860462	T->C	T->C			T->C		3	Yes
chr12:81995864	G->-A/-A	G->-A/-A			G->-A/-A		3	No
chr12:87272566	T->G	T->G		T->G			3	No
chr12:87272568	A->-C/-C	A->-C/-C		A->-C/-C			3	No
chr12:87863885	A->G	A->G		A->G			3	Yes
chr12:87863887	T->C	T->C		T->C			3	Yes
chr13:100132469	A->T	A->T				A->T	3	No
chr13:100133677	C->T	C->T				C->T	3	No
chr13:100133688	T->A	T->A				T->A	3	No
chr13:100468099	A->G	A->G		A->G			3	Yes
chr13:111361273	C->T	C->T				C->T	3	No
chr13:111361278	G->A	G->A				G->A	3	No
chr13:111361400	G->T	G->T				G->T	3	No
chr13:111361428	G->C	G->C				G->C	3	No
chr13:13275552		C->G	C->G		C->G		3	No
chr13:13275759	C->G		C->G	C->G			3	No
chr13:21501305	A->G	A->G				A->G	3	Yes
chr13:33596356	A->C	A->C	A->C				3	No
chr13:33596369	T->C	T->C	T->C				3	Yes
chr13:40830954	A->G	A->G			A->G		3	Yes
chr13:62200310	A->G	A->G			A->G		3	Yes
chr13:62200343	T->C	T->C			T->C		3	Yes
chr13:62200447	G->C	G->C			G->C		3	No
chr13:62814063	C->T	C->T			C->T		3	No
chr13:62814106	T->A	T->A			T->A		3	No
chr13:65177665	T->A	T->A	T->A				3	No
chr13:67863661	C->T	C->T				C->T	3	No
chr13:74534495		T->C	T->C		T->C		3	Yes
chr13:78953203	T->A	T->A	T->A				3	No
chr13:78953217	T->C	T->C	T->C				3	Yes
chr13:8030806	G->T	G->T				G->T	3	No
chr13:8030811	A->G	A->G				A->G	3	Yes
chr13:8030943	C->T	C->T				C->T	3	No
chr13:8030996	C->G	C->G				C->G	3	No
chr13:96414477	A->+GT/+GT	A->+GT/+GT				A->+GT/+GT	3	No
chr13:98217016		T->C	T->C	T->C			3	Yes
chr13:98489577	A->C	A->C			A->C		3	No
chr14:105201109	-GCGCC/-GCGCC->T	-GCGCC/-GCGCC->T				-GCGCC/-GCGCC->T	3	No
chr14:13902190	T->C	T->C	T->C				3	Yes
chr14:13902206	T->C	T->C	T->C				3	Yes
chr14:13902308	A->T	A->T	A->T				3	No
chr14:13902322	G->T	G->T	G->T				3	No
chr14:20739409	G->A				G->A	G->A	3	No
chr14:20742755	T->-G/-G	T->-G/-G	T->-G/-G				3	No
chr14:20742760	G->T	G->T	G->T				3	No
chr14:26565929	C->A	C->A		C->A			3	No
chr14:34745618	C->A	C->A			C->A		3	No
chr14:34745623	A->+C/+C	A->+C/+C			A->+C/+C		3	No
chr14:37722703	G->C	G->C		G->C			3	No
chr14:37722783	A->G	A->G		A->G			3	Yes
chr14:37722829	A->C	A->C		A->C			3	No
chr14:37722847	T->C	T->C		T->C			3	Yes
chr14:40006526	A->G	A->G				A->G	3	Yes
chr14:45381001	G->T	G->T				G->T	3	No
chr14:46028305	C->T	C->T				C->T	3	No
chr14:46028678	G->A	G->A		G->A			3	No
chr14:48834426	A->G	A->G				A->G	3	Yes
chr14:51432262	C->A	C->A			C->A		3	No
chr14:54552211	C->-T/-T	C->-T/-T	C->-T/-T				3	No
chr14:54552215	A->C	A->C	A->C				3	No
chr14:54896949	C->A	C->A		C->A			3	No
chr14:54896950	A->+G/+G	A->+G/+G		A->+G/+G			3	No
chr14:54897116	T->A	T->A		T->A			3	No
chr14:54897118	C->+A/+A	C->+A/+A		C->+A/+A			3	No
chr14:61559403		A->G		A->G		A->G	3	Yes
chr14:62540777			A->G	A->G	A->G		3	Yes
chr14:62540896			T->C	T->C	T->C		3	Yes
chr14:66969393	C->T	C->T				C->T	3	No
chr14:75930914	G->A		G->A			G->A	3	No
chr14:7801300	T->C	T->C			T->C		3	Yes
chr14:7801366	T->G	T->G			T->G		3	No
chr14:7801375	G->C	G->C			G->C		3	No
chr14:7801404	T->C	T->C			T->C		3	Yes
chr14:7801465	G->A	G->A			G->A		3	No
chr14:7801495	G->A	G->A			G->A		3	No
chr14:7801574	G->C	G->C			G->C		3	No
chr15:102323273	C->G	C->G			C->G		3	No
chr15:102338816	C->+CA/+CA	C->+CA/+CA			C->+CA/+CA		3	No
chr15:19756764		G->A		G->A		G->A	3	No
chr15:3217419	T->C	T->C	T->C				3	Yes
chr15:34269075	T->C	T->C	T->C				3	Yes
chr15:34269082	T->C	T->C	T->C				3	Yes
chr15:34269209	T->A	T->A		T->A			3	No
chr15:62980829	T->C	T->C				T->C	3	Yes
chr15:68715002	A->C	A->C			A->C		3	No
chr15:68715063	T->C	T->C			T->C		3	Yes
chr15:71794800	A->G	A->G		A->G			3	Yes
chr15:81674429	A->T	A->T			A->T		3	No
chr15:81674440	G->C	G->C			G->C		3	No
chr15:81674702	C->-TT/-TT	C->-TT/-TT	C->-TT/-TT				3	No
chr15:8529339	T->C	T->C			T->C		3	Yes
chr15:8529354	G->C	G->C			G->C		3	No
chr15:90882770	T->C	T->C			T->C		3	Yes
chr15:90883285	A->C	A->C	A->C				3	No
chr15:93413004	C->A	C->A			C->A		3	No
chr16:11199568		C->A	C->A			C->A	3	No
chr16:15736382		C->G	C->G		C->G		3	No
chr16:45533694	T->C	T->C	T->C				3	Yes
chr16:45533722	A->C	A->C	A->C				3	No
chr16:45533724	C->T	C->T	C->T				3	No
chr16:91652252	T->C	T->C	T->C				3	Yes
chr16:91652292	C->T	C->T	C->T				3	No
chr17:12913769	C->T	C->T			C->T		3	No
chr17:16847478	A->G	A->G	A->G				3	Yes
chr17:16847479	A->G	A->G	A->G				3	Yes
chr17:16847622	A->C	A->C	A->C				3	No
chr17:16847663	A->C	A->C	A->C				3	No
chr17:16847703	A->G	A->G	A->G				3	Yes
chr17:16847920	A->G	A->G				A->G	3	Yes
chr17:16847977	C->T	C->T				C->T	3	No
chr17:16848004	A->G	A->G				A->G	3	Yes
chr17:20661629	T->C	T->C	T->C				3	Yes
chr17:20661697	G->A	G->A	G->A				3	No
chr17:20661737	C->T	C->T	C->T				3	No
chr17:20661782	A->G	A->G	A->G				3	Yes
chr17:20661794	A->G	A->G	A->G				3	Yes
chr17:20661803	T->C	T->C	T->C				3	Yes
chr17:20662026	C->A	C->A				C->A	3	No
chr17:21920818	T->C	T->C		T->C			3	Yes
chr17:22184840	T->G	T->G		T->G			3	No
chr17:22185055	T->C	T->C			T->C		3	Yes
chr17:22185069	T->C	T->C			T->C		3	Yes
chr17:22185259	G->A	G->A			G->A		3	No
chr17:22185475	C->T	C->T			C->T		3	No
chr17:35935611	A->G	A->G		A->G			3	Yes
chr17:35935615	G->A	G->A		G->A			3	No
chr17:35935682	T->G	T->G		T->G			3	No
chr17:36194652	T->C	T->C				T->C	3	Yes
chr17:36194654	T->C	T->C				T->C	3	Yes
chr17:36194713	G->T	G->T				G->T	3	No
chr17:36453295	G->T			G->T	G->T		3	No
chr17:58594474	A->G	A->G	A->G				3	Yes
chr17:58594477	A->G	A->G	A->G				3	Yes
chr17:78752573	C->T	C->T	C->T				3	No
chr17:8564517	G->A	G->A				G->A	3	No
chr17:8564556	A->G	A->G				A->G	3	Yes
chr17:8564566	C->T	C->T				C->T	3	No
chr17:8564730	C->T	C->T				C->T	3	No
chr17:87021951	C->+T/+T		C->+T/+T		C->+T/+T		3	No
chr17:87021954	A->T		A->T		A->T		3	No
chr18:10097480	T->+A/+A	T->+A/+A				T->+A/+A	3	No
chr18:10237152	G->A	G->A			G->A		3	No
chr18:10237154	C->T	C->T			C->T		3	No
chr18:10262906	C->T	C->T	C->T				3	No
chr18:10931167	T->C	T->C				T->C	3	Yes
chr18:12287812	G->A	G->A		G->A			3	No
chr18:12288032	G->T	G->T		G->T			3	No
chr18:12288093	C->T	C->T		C->T			3	No
chr18:20689218	T->A			T->A	T->A		3	No
chr18:20689220	C->+T/+T			C->+T/+T	C->+T/+T		3	No
chr18:32140746			A->G		A->G	A->G	3	Yes
chr18:3447113	T->C	T->C		T->C			3	Yes
chr18:47112210	T->C	T->C				T->C	3	Yes
chr18:53221683	A->G	A->G		A->G			3	Yes
chr18:67675888	T->-AG/-AG	T->-AG/-AG		T->-AG/-AG			3	No
chr18:7549355	C->T	C->T			C->T		3	No
chr18:7549421	A->C	A->C			A->C		3	No
chr18:7581746	G->A	G->A			G->A		3	No
chr18:7581798	A->G	A->G			A->G		3	Yes
chr18:79935255	A->G	A->G				A->G	3	Yes
chr18:79935300	C->T	C->T				C->T	3	No
chr18:86243078	G->A	G->A	G->A				3	No
chr18:86243132	G->C	G->C			G->C		3	No
chr18:86243141	T->C	T->C			T->C		3	Yes
chr18:86243357	T->-A/-A	T->-A/-A			T->-A/-A		3	No
chr18:90311756	A->G	A->G			A->G		3	Yes
chr18:90311820	T->C	T->C			T->C		3	Yes
chr19:11688664	T->G	T->G		T->G			3	No
chr19:11688665	A->-C/-C	A->-C/-C		A->-C/-C			3	No
chr19:11700906	C->T	C->T			C->T		3	No
chr19:11700909	A->+T/+T	A->+T/+T			A->+T/+T		3	No
chr19:11703870	A->T	A->T	A->T				3	No
chr19:11703871	T->+C/+C	T->+C/+C	T->+C/+C				3	No
chr19:29309590	T->-G/-G	T->-G/-G			T->-G/-G		3	No
chr19:29309593	A->T	A->T			A->T		3	No
chr19:43281208	G->A	G->A	G->A				3	No
chr19:43281217	G->A	G->A	G->A				3	No
chr19:5325161	T->C	T->C		T->C			3	Yes
chr19:54445080	G->A	G->A	G->A				3	No
chr19:56537125		T->A	T->A	T->A			3	No
chr19:56537126		A->+C/+C	A->+C/+C	A->+C/+C			3	No
chr19:8846328	A->T	A->T		A->T			3	No
chr2:106265327	T->C			T->C		T->C	3	Yes
chr2:111187140	A->G	A->G				A->G	3	Yes
chr2:122150872	G->+A/+A	G->+A/+A				G->+A/+A	3	No
chr2:129378497	C->T	C->T			C->T		3	No
chr2:129378498	T->C	T->C			T->C		3	Yes
chr2:131322072	G->A	G->A				G->A	3	No
chr2:131322139	T->C	T->C				T->C	3	Yes
chr2:131322189	T->C	T->C				T->C	3	Yes
chr2:143064632		T->A	T->A			T->A	3	No
chr2:152185534	G->A	G->A				G->A	3	No
chr2:155702593	C->-T/-T	C->-T/-T			C->-T/-T		3	No
chr2:155702594	T->C	T->C			T->C		3	Yes
chr2:157169081	G->A	G->A		G->A			3	No
chr2:157169083	A->G	A->G		A->G			3	Yes
chr2:170285526	C->G	C->G		C->G			3	No
chr2:170285604	T->C	T->C		T->C			3	Yes
chr2:170463730	G->A	G->A			G->A		3	No
chr2:173012179	G->C	G->C				G->C	3	No
chr2:173023386	G->C	G->C			G->C		3	No
chr2:179177697	T->C	T->C			T->C		3	Yes
chr2:23235604	C->T	C->T		C->T			3	No
chr2:23235622	C->T	C->T		C->T			3	No
chr2:23908438	A->G	A->G		A->G			3	Yes
chr2:23908449	C->G	C->G		C->G			3	No
chr2:40556981		T->C		T->C	T->C		3	Yes
chr2:50522910				C->G	C->G	C->G	3	No
chr2:50911375	A->G	A->G				A->G	3	Yes
chr2:6132321	C->T	C->T			C->T		3	No
chr2:69867444	C->A	C->A		C->A			3	No
chr2:69867448	A->-C/-C	A->-C/-C		A->-C/-C			3	No
chr2:82507715	T->C	T->C		T->C			3	Yes
chr3:101207105	T->C	T->C			T->C		3	Yes
chr3:107979735	T->C	T->C	T->C				3	Yes
chr3:107979743	C->G	C->G	C->G				3	No
chr3:116560958	A->G	A->G				A->G	3	Yes
chr3:127546939			T->C	T->C		T->C	3	Yes
chr3:127546943			A->T	A->T		A->T	3	No
chr3:127546944			A->C	A->C		A->C	3	No
chr3:127546969			C->T	C->T		C->T	3	No
chr3:127547171			T->C	T->C		T->C	3	Yes
chr3:127547175			T->A	T->A		T->A	3	No
chr3:156060912	A->G	A->G			A->G		3	Yes
chr3:37077857	T->G	T->G				T->G	3	No
chr3:37077864	T->C	T->C				T->C	3	Yes
chr3:4890482	T->G	T->G		T->G			3	No
chr3:55536479	-TC/-TC->T	-TC/-TC->T	-TC/-TC->T				3	No
chr3:57646877	C->-T/-T	C->-T/-T		C->-T/-T			3	No
chr3:59433061	A->G	A->G				A->G	3	Yes
chr3:69009663		A->G		A->G	A->G		3	Yes
chr3:77562763	G->C	G->C	G->C				3	No
chr3:77562781	A->G	A->G	A->G				3	Yes
chr3:77562812	G->A	G->A	G->A				3	No
chr3:77562824	C->G	C->G	C->G				3	No
chr3:77562866	T->G	T->G	T->G				3	No
chr3:77562876	T->C	T->C	T->C				3	Yes
chr3:88577056	T->A	T->A			T->A		3	No
chr3:88577088	T->G	T->G			T->G		3	No
chr3:92937882	A->C	A->C		A->C			3	No
chr4:118942411	A->G	A->G	A->G				3	Yes
chr4:135716158	T->C	T->C		T->C			3	Yes
chr4:143671642	T->G	T->G			T->G		3	No
chr4:40117062	G->A	G->A		G->A			3	No
chr4:40117073	T->G	T->G		T->G			3	No
chr4:43496912	A->G	A->G	A->G				3	Yes
chr4:46274846	C->T	C->T				C->T	3	No
chr4:52362121	G->C	G->C	G->C				3	No
chr4:71286144	C->G	C->G			C->G		3	No
chr4:92106982	C->T	C->T		C->T			3	No
chr4:92107002	C->G	C->G		C->G			3	No
chr4:97521799	G->A	G->A		G->A			3	No
chr4:97521834	G->T	G->T		G->T			3	No
chr4:97556775	T->C	T->C			T->C		3	Yes
chr4:98375030	T->A	T->A	T->A				3	No
chr5:107376363	G->+A/+A	G->+A/+A			G->+A/+A		3	No
chr5:107376366	A->T	A->T			A->T		3	No
chr5:120788973	T->A	T->A		T->A			3	No
chr5:120788975	A->T	A->T		A->T			3	No
chr5:120915951	G->A	G->A	G->A				3	No
chr5:120915952	T->+G/+G	T->+G/+G	T->+G/+G				3	No
chr5:137187784	A->T	A->T		A->T			3	No
chr5:137189057	C->T	C->T		C->T			3	No
chr5:137189065	A->G	A->G		A->G			3	Yes
chr5:137189134	T->C	T->C		T->C			3	Yes
chr5:137189161	A->C	A->C		A->C			3	No
chr5:142529419	C->T	C->T		C->T			3	No
chr5:144989840	T->G	T->G	T->G				3	No
chr5:147822658	C->T	C->T				C->T	3	No
chr5:150567602	C->A	C->A				C->A	3	No
chr5:150567604	T->+G/+G	T->+G/+G				T->+G/+G	3	No
chr5:151007627		C->A	C->A		C->A		3	No
chr5:27860379	T->C	T->C				T->C	3	Yes
chr5:27860391	G->T	G->T				G->T	3	No
chr5:35555444	T->C	T->C				T->C	3	Yes
chr5:35555570	T->C	T->C			T->C		3	Yes
chr5:44406016	A->G	A->G				A->G	3	Yes
chr5:44406032	T->C	T->C				T->C	3	Yes
chr5:44406136	A->C	A->C				A->C	3	No
chr5:44406139	C->A	C->A				C->A	3	No
chr5:48381786	G->+T/+T	G->+T/+T				G->+T/+T	3	No
chr5:55625383	C->A	C->A			C->A		3	No
chr5:55625520	T->C	T->C			T->C		3	Yes
chr5:60025883	C->T	C->T		C->T			3	No
chr5:69579504	T->A		T->A	T->A			3	No
chr5:69579696		T->C		T->C	T->C		3	Yes
chr5:72626997	T->C	T->C	T->C				3	Yes
chr5:72627187	G->A	G->A	G->A				3	No
chr5:8913142	C->A	C->A			C->A		3	No
chr5:90263256	T->G	T->G		T->G			3	No
chr5:90263257	A->+C/+C	A->+C/+C		A->+C/+C			3	No
chr5:91760768	T->C	T->C		T->C			3	Yes
chr5:91760852	G->A	G->A		G->A			3	No
chr5:91760868	C->T	C->T		C->T			3	No
chr5:91955531	G->A	G->A			G->A		3	No
chr6:126990778	C->A	C->A			C->A		3	No
chr6:133932278	A->T	A->T		A->T			3	No
chr6:133932309	G->C			G->C	G->C		3	No
chr6:146650106	C->-AA/-AA	C->-AA/-AA				C->-AA/-AA	3	No
chr6:148202544		T->+A/+A	T->+A/+A			T->+A/+A	3	No
chr6:148202549		G->A	G->A			G->A	3	No
chr6:18294783	C->A	C->A			C->A		3	No
chr6:18294786	T->C	T->C			T->C		3	Yes
chr6:18294832	A->G	A->G			A->G		3	Yes
chr6:19318977	C->T	C->T				C->T	3	No
chr6:37866222	A->G	A->G	A->G				3	Yes
chr6:37866226	T->C	T->C	T->C				3	Yes
chr6:37866280	A->G	A->G	A->G				3	Yes
chr6:37866372	T->C	T->C	T->C				3	Yes
chr6:37866410	A->G	A->G	A->G				3	Yes
chr6:38365307	C->A	C->A		C->A			3	No
chr6:38365329	G->A	G->A		G->A			3	No
chr6:38365867	A->G	A->G				A->G	3	Yes
chr6:49087442	T->+G/+G	T->+G/+G				T->+G/+G	3	No
chr6:49087443	A->G	A->G				A->G	3	Yes
chr6:49091052	T->-G/-G	T->-G/-G			T->-G/-G		3	No
chr6:51463496	G->C	G->C	G->C				3	No
chr6:65328556	T->A	T->A	T->A				3	No
chr6:65328805	G->T		G->T	G->T			3	No
chr6:65328806	A->C		A->C	A->C			3	No
chr6:75782622	A->G	A->G			A->G		3	Yes
chr6:78216739	A->C	A->C			A->C		3	No
chr6:78216756	C->G	C->G			C->G		3	No
chr6:92564818	C->T	C->T				C->T	3	No
chr6:92564865	T->C	T->C				T->C	3	Yes
chr6:96033263	C->G	C->G	C->G				3	No
chr6:97185340	C->T	C->T			C->T		3	No
chr7:109709022	G->C	G->C		G->C			3	No
chr7:121057403	A->G	A->G		A->G			3	Yes
chr7:121223310	T->C	T->C			T->C		3	Yes
chr7:122168984		G->A		G->A	G->A		3	No
chr7:122168986		G->C		G->C	G->C		3	No
chr7:125075897	T->C	T->C			T->C		3	Yes
chr7:125547997	G->C		G->C			G->C	3	No
chr7:13030451	A->C	A->C			A->C		3	No
chr7:13030453	A->+T/+T	A->+T/+T			A->+T/+T		3	No
chr7:130538259	A->G	A->G			A->G		3	Yes
chr7:131568179	G->A	G->A		G->A			3	No
chr7:134660583	T->C	T->C			T->C		3	Yes
chr7:134660613	C->T	C->T			C->T		3	No
chr7:134661391	T->C	T->C		T->C			3	Yes
chr7:134661393	T->C	T->C		T->C			3	Yes
chr7:30569512	T->A	T->A			T->A		3	No
chr7:30569514	A->+C/+C	A->+C/+C			A->+C/+C		3	No
chr7:46820983	C->T	C->T			C->T		3	No
chr7:46821049	C->T	C->T			C->T		3	No
chr7:5115279	C->G		C->G			C->G	3	No
chr7:5115282	A->-C/-C		A->-C/-C			A->-C/-C	3	No
chr7:83756578	C->T	C->T				C->T	3	No
chr8:104640569	C->A	C->A			C->A		3	No
chr8:112938222	A->G		A->G			A->G	3	Yes
chr8:11694339		G->C	G->C			G->C	3	No
chr8:11694346		A->G	A->G			A->G	3	Yes
chr8:129258566	G->A	G->A	G->A				3	No
chr8:79680464	A->G	A->G	A->G				3	Yes
chr8:79680503	T->C	T->C	T->C				3	Yes
chr8:79680527	T->G	T->G	T->G				3	No
chr8:79680690	T->C	T->C	T->C				3	Yes
chr8:79680707	C->T	C->T	C->T				3	No
chr8:80111143	G->A	G->A			G->A		3	No
chr8:80111555	C->A	C->A			C->A		3	No
chr8:80111581	T->C	T->C			T->C		3	Yes
chr8:80111998	A->C	A->C		A->C			3	No
chr8:80112015	A->G	A->G		A->G			3	Yes
chr9:108500011	G->C	G->C			G->C		3	No
chr9:109285250	C->A	C->A			C->A		3	No
chr9:109337274	G->A				G->A	G->A	3	No
chr9:109338394	A->T	A->T		A->T			3	No
chr9:109338395	C->T	C->T		C->T			3	No
chr9:109402060			T->G	T->G		T->G	3	No
chr9:109402069			C->A	C->A		C->A	3	No
chr9:114789746	C->-T/-T	C->-T/-T		C->-T/-T			3	No
chr9:114789749	T->A	T->A		T->A			3	No
chr9:18023186	G->A	G->A	G->A				3	No
chr9:18023187	C->G	C->G	C->G				3	No
chr9:31434470	T->C	T->C	T->C				3	Yes
chr9:31434726	A->C	A->C			A->C		3	No
chr9:31434743	T->C	T->C			T->C		3	Yes
chr9:50610452	A->T	A->T			A->T		3	No
chr9:61921017	A->+C/+C	A->+C/+C				A->+C/+C	3	No
chr9:63898514	A->C	A->C	A->C				3	No
chr9:63898805	T->G	T->G	T->G				3	No
chr9:64235803	T->C	T->C	T->C				3	Yes
chr9:64235838	C->T	C->T	C->T				3	No
chr9:64235861	T->C	T->C	T->C				3	Yes
chr9:64235866	A->G	A->G	A->G				3	Yes
chr9:66949324	T->A				T->A	T->A	3	No
chr9:66949326	C->A				C->A	C->A	3	No
chr9:71909442	G->A	G->A	G->A				3	No
chr9:71909452	T->C	T->C	T->C				3	Yes
chr9:87394602	T->+G/+G	T->+G/+G				T->+G/+G	3	No
chr9:96340201	C->T	C->T			C->T		3	No
chr9:99946704	G->A	G->A		G->A			3	No
chrX:103529560	G->A	G->A	G->A				3	No
chrX:103529650	C->T	C->T	C->T				3	No
chrX:103529651	C->G	C->G	C->G				3	No
chrX:103529786		A->G	A->G		A->G		3	Yes
chrX:106641800	C->G	C->G	C->G				3	No
chrX:106642446	A->T	A->T		A->T			3	No
chrX:128262275	C->A	C->A			C->A		3	No
chrX:13378205	A->G	A->G			A->G		3	Yes
chrX:13378223	T->C	T->C			T->C		3	Yes
chrX:13378511	C->T	C->T			C->T		3	No
chrX:134605978	G->A	G->A		G->A			3	No
chrX:141981877	A->G	A->G	A->G				3	Yes
chrX:141981901	A->G	A->G	A->G				3	Yes
chrX:142210702	A->G	A->G		A->G			3	Yes
chrX:142210725	G->A	G->A		G->A			3	No
chrX:157016315	A->G			A->G	A->G		3	Yes
chrX:157016430	A->G			A->G	A->G		3	Yes
chrX:160298470	T->G	T->G			T->G		3	No
chrX:162697685	A->G	A->G				A->G	3	Yes
chrX:162774550	T->C	T->C			T->C		3	Yes
chrX:167777145	G->A	G->A			G->A		3	No
chrX:26415083	A->G	A->G	A->G				3	Yes
chrX:5984808	G->C	G->C	G->C				3	No
chrX:5984843	T->A	T->A	T->A				3	No
chrX:60045819	G->T	G->T	G->T				3	No
chrX:60577333	T->G	T->G	T->G				3	No
chrX:60577336	G->T	G->T	G->T				3	No
chrX:60577400	A->G	A->G	A->G				3	Yes
chrX:60577529	A->G	A->G	A->G				3	Yes
chrX:61831212	G->A	G->A	G->A				3	No
chrX:74494922	T->C	T->C	T->C				3	Yes
chrX:74494977		A->G	A->G			A->G	3	Yes
chrX:74567228	T->G	T->G		T->G			3	No
chrX:77757603	A->G	A->G		A->G			3	Yes
chrX:77757636	G->C	G->C		G->C			3	No
chrX:77757651	T->C	T->C		T->C			3	Yes
chrX:77757838	A->C	A->C		A->C			3	No
chrX:79616954	G->C	G->C	G->C				3	No
chrX:79616959	A->G	A->G	A->G				3	Yes
chrX:84063371		T->C	T->C		T->C		3	Yes
chrX:84063389		T->C	T->C		T->C		3	Yes
chrX:84063417		C->A	C->A		C->A		3	No
chrX:91887642	T->C	T->C		T->C			3	Yes
chrX:91887690	T->A	T->A		T->A			3	No
chrX:91887701	A->G	A->G		A->G			3	Yes
chrX:94775253	T->C	T->C	T->C				3	Yes
chr1:101386064	G->T	G->T					2	No
chr1:101386139	G->A	G->A					2	No
chr1:101386142	T->C	T->C					2	Yes
chr1:101386186	T->A	T->A					2	No
chr1:101386308	A->T	A->T					2	No
chr1:101386452	G->C	G->C					2	No
chr1:101386462	T->A	T->A					2	No
chr1:129797853	T->C			T->C			2	Yes
chr1:135869965	T->C	T->C					2	Yes
chr1:136793229	G->A	G->A					2	No
chr1:136793254	G->A	G->A					2	No
chr1:139928515	C->T	C->T					2	No
chr1:143094448		A->G	A->G				2	Yes
chr1:143094457		T->C	T->C				2	Yes
chr1:143094614		A->G	A->G				2	Yes
chr1:150442245	T->A	T->A					2	No
chr1:155865249	A->G	A->G					2	Yes
chr1:170880914	C->+T/+T	C->+T/+T					2	No
chr1:171282803	C->G	C->G					2	No
chr1:172121695		C->T		C->T			2	No
chr1:17397508	A->C	A->C					2	No
chr1:17397524	T->C	T->C					2	Yes
chr1:17397635	T->G	T->G					2	No
chr1:17397658	T->A	T->A					2	No
chr1:17397764	G->T	G->T					2	No
chr1:17397766	T->C	T->C					2	Yes
chr1:17397767	T->C	T->C					2	Yes
chr1:17398066	A->G					A->G	2	Yes
chr1:17398322	T->C	T->C					2	Yes
chr1:17398482	G->A	G->A					2	No
chr1:174820037		T->A		T->A			2	No
chr1:17948126		G->T				G->T	2	No
chr1:17997066		T->A				T->A	2	No
chr1:17997084		G->A				G->A	2	No
chr1:181177832	C->+T/+T	C->+T/+T					2	No
chr1:181177834	G->C	G->C					2	No
chr1:181283062	A->T	A->T					2	No
chr1:181283573	A->G	A->G					2	Yes
chr1:181283580	C->T	C->T					2	No
chr1:182276894	C->+A/+A	C->+A/+A					2	No
chr1:182276899	A->C	A->C					2	No
chr1:191407758		C->T				C->T	2	No
chr1:191407843		T->C				T->C	2	Yes
chr1:191407856		A->G				A->G	2	Yes
chr1:191791214		T->C		T->C			2	Yes
chr1:191791217		A->T		A->T			2	No
chr1:19332709	A->C	A->C					2	No
chr1:28800411	T->C	T->C					2	Yes
chr1:29737325		T->C				T->C	2	Yes
chr1:29737575	T->C	T->C					2	Yes
chr1:31204249	T->A	T->A					2	No
chr1:31204250	A->+C/+C	A->+C/+C					2	No
chr1:36445348	T->A	T->A					2	No
chr1:37487798	G->A	G->A					2	No
chr1:38995732	C->A	C->A					2	No
chr1:38995733	A->+G/+G	A->+G/+G					2	No
chr1:39373825	C->+A/+A	C->+A/+A					2	No
chr1:39373830	C->G	C->G					2	No
chr1:44464058	G->A		G->A				2	No
chr1:44464098	G->A		G->A				2	No
chr1:44464099	A->G		A->G				2	Yes
chr1:44464217	A->G		A->G				2	Yes
chr1:44873654	G->T	G->T					2	No
chr1:55128082	T->C	T->C					2	Yes
chr1:55128090	T->+C/+C	T->+C/+C					2	No
chr1:55128149	T->C	T->C					2	Yes
chr1:55128164	T->C	T->C					2	Yes
chr1:55128208	T->C	T->C					2	Yes
chr1:55128248	T->C	T->C					2	Yes
chr1:55128291	G->A	G->A					2	No
chr1:55136743		A->T				A->T	2	No
chr1:55148311		A->-T/-T				A->-T/-T	2	No
chr1:55148316		T->A				T->A	2	No
chr1:58417386	G->T	G->T					2	No
chr1:58994287	T->C	T->C					2	Yes
chr1:58994289	A->+G/+G	A->+G/+G					2	No
chr1:63365055	T->C	T->C					2	Yes
chr1:63365258	T->G	T->G					2	No
chr1:6429986	T->A	T->A					2	No
chr1:6430159	T->C	T->C					2	Yes
chr1:6430210	G->C					G->C	2	No
chr1:66033345	A->G	A->G					2	Yes
chr1:72266975	-TTTT/-TTTT->A	-TTTT/-TTTT->A					2	No
chr1:74251304	G->A	G->A					2	No
chr1:74255957	G->T	G->T					2	No
chr1:79795044	T->-A/-A	T->-A/-A					2	No
chr1:79795047	A->T	A->T					2	No
chr1:79810551	C->G	C->G					2	No
chr1:79810552	A->+C/+C	A->+C/+C					2	No
chr1:82822653	T->C	T->C					2	Yes
chr1:82822665	A->G	A->G					2	Yes
chr1:82822786	T->C	T->C					2	Yes
chr1:8468641				C->T		C->T	2	No
chr1:84731780	G->T	G->T					2	No
chr1:85282748	G->C					G->C	2	No
chr1:85598353	A->G	A->G					2	Yes
chr1:91296554	G->A	G->A					2	No
chr1:91297021	G->T	G->T					2	No
chr1:95498813	A->G	A->G					2	Yes
chr1:96645909	G->A			G->A			2	No
chr1:96645918	C->T			C->T			2	No
chr1:96646015	T->G			T->G			2	No
chr1:9802243	G->A	G->A					2	No
chr1:9802461	T->C	T->C					2	Yes
chr1:99790775	T->A	T->A					2	No
chr10:107061090	C->G	C->G					2	No
chr10:107061123	T->G	T->G					2	No
chr10:108251010	T->A	T->A					2	No
chr10:111494794		G->T				G->T	2	No
chr10:115208890	A->C	A->C					2	No
chr10:115208892	C->+A/+A	C->+A/+A					2	No
chr10:124523571	C->G				C->G		2	No
chr10:124523582	T->C				T->C		2	Yes
chr10:124523635	A->G					A->G	2	Yes
chr10:124523640	T->C					T->C	2	Yes
chr10:124523673	T->G					T->G	2	No
chr10:124523675	T->C					T->C	2	Yes
chr10:124523903	A->G					A->G	2	Yes
chr10:124523959	T->A				T->A		2	No
chr10:124523965	G->A				G->A		2	No
chr10:124524002	A->G				A->G		2	Yes
chr10:127961761	C->T	C->T					2	No
chr10:127961801	C->A	C->A					2	No
chr10:128086034	A->C		A->C				2	No
chr10:128086035	C->+A/+A		C->+A/+A				2	No
chr10:128615466	C->T	C->T					2	No
chr10:128615917	A->C	A->C					2	No
chr10:16769210	G->T	G->T					2	No
chr10:20517738		C->T			C->T		2	No
chr10:22046929	G->A	G->A					2	No
chr10:27870296	C->A	C->A					2	No
chr10:30013232	C->T					C->T	2	No
chr10:30016970	C->G	C->G					2	No
chr10:30016972	A->C	A->C					2	No
chr10:31249974	C->A	C->A					2	No
chr10:31250599		C->T				C->T	2	No
chr10:31250609		C->G				C->G	2	No
chr10:34152628				C->G	C->G		2	No
chr10:34152634				C->A	C->A		2	No
chr10:39662364	G->A	G->A					2	No
chr10:39662365	C->T	C->T					2	No
chr10:44294677	A->T	A->T					2	No
chr10:5849083	A->G	A->G					2	Yes
chr10:61092602	A->+G/+G			A->+G/+G			2	No
chr10:62432286	T->A	T->A					2	No
chr10:62432287	A->-C/-C	A->-C/-C					2	No
chr10:73202803	C->T					C->T	2	No
chr10:79888689	C->A	C->A					2	No
chr10:80542650				C->A	C->A		2	No
chr10:80542658				C->A	C->A		2	No
chr10:80584066	G->T	G->T					2	No
chr10:82954736	G->A	G->A					2	No
chr10:82954747	T->C	T->C					2	Yes
chr10:85313895	C->T	C->T					2	No
chr10:85314093	A->G	A->G					2	Yes
chr10:88153518	A->G	A->G					2	Yes
chr10:88153521	T->+C/+C	T->+C/+C					2	No
chr10:88174382	A->T	A->T					2	No
chr10:88174383	C->+A/+A	C->+A/+A					2	No
chr10:91258850	T->C	T->C					2	Yes
chr10:91258893	G->C	G->C					2	No
chr10:91258918	T->C	T->C					2	Yes
chr10:99757966	G->A	G->A					2	No
chr10:99758416	G->A	G->A					2	No
chr11:100361824				C->T		C->T	2	No
chr11:100361838				C->A		C->A	2	No
chr11:102404141	C->-T/-T	C->-T/-T					2	No
chr11:102404151	A->G	A->G					2	Yes
chr11:102435943	G->+C/+C	G->+C/+C					2	No
chr11:102435946	A->T	A->T					2	No
chr11:102436251	C->G	C->G					2	No
chr11:103880009	C->T			C->T			2	No
chr11:107004377	T->G	T->G					2	No
chr11:115855107	T->A	T->A					2	No
chr11:115855255	T->C	T->C					2	Yes
chr11:18326807	C->T	C->T					2	No
chr11:18461517	T->C	T->C					2	Yes
chr11:22759883	G->C	G->C					2	No
chr11:22759888	T->C	T->C					2	Yes
chr11:23558656	A->G	A->G					2	Yes
chr11:30572858	G->A	G->A					2	No
chr11:33173151	C->T				C->T		2	No
chr11:3873190	G->T				G->T		2	No
chr11:3873223	T->C				T->C		2	Yes
chr11:3873592	A->G			A->G			2	Yes
chr11:40685343	T->+G/+G	T->+G/+G					2	No
chr11:40685348	C->T	C->T					2	No
chr11:41500311	A->G	A->G					2	Yes
chr11:43422892	C->T	C->T					2	No
chr11:48803853	T->G	T->G					2	No
chr11:48803855	C->+A/+A	C->+A/+A					2	No
chr11:54199538	A->G	A->G					2	Yes
chr11:54199543	T->C	T->C					2	Yes
chr11:54199563	T->C	T->C					2	Yes
chr11:54199570	A->C	A->C					2	No
chr11:57808021	C->+TG/+TG	C->+TG/+TG					2	No
chr11:57881080	G->T	G->T					2	No
chr11:58097193	T->C	T->C					2	Yes
chr11:58392951	C->T	C->T					2	No
chr11:58393317	T->C		T->C				2	Yes
chr11:69917426		A->+C/+C				A->+C/+C	2	No
chr11:69917503		T->A				T->A	2	No
chr11:70664574	T->-CA/-CA	T->-CA/-CA					2	No
chr11:70665293	T->+C/+C	T->+C/+C					2	No
chr11:70665296	C->T	C->T					2	No
chr11:71057623		T->G	T->G				2	No
chr11:77542430		A->G	A->G				2	Yes
chr11:79906016	A->G	A->G					2	Yes
chr11:80010644	G->-TA/-TA			G->-TA/-TA			2	No
chr11:8004610		C->G			C->G		2	No
chr11:80424161	A->G	A->G					2	Yes
chr11:80469928	G->T	G->T					2	No
chr11:90859981	G->A	G->A					2	No
chr11:90860025	A->G	A->G					2	Yes
chr11:90860251	T->C	T->C					2	Yes
chr11:94297754	C->+T/+T	C->+T/+T					2	No
chr11:97328479	C->A		C->A				2	No
chr11:97778329					T->A	T->A	2	No
chr11:97778333					C->T	C->T	2	No
chr11:97968945	T->C	T->C					2	Yes
chr11:97968968	A->G	A->G					2	Yes
chr11:97968976	C->T	C->T					2	No
chr11:97969032	T->C	T->C					2	Yes
chr11:97969041	C->A	C->A					2	No
chr11:97969135	T->C	T->C					2	Yes
chr11:97969151	C->T	C->T					2	No
chr11:97969245	C->G	C->G					2	No
chr11:97969256	C->T	C->T					2	No
chr11:99933116	A->G	A->G					2	Yes
chr12:101105115	G->A	G->A					2	No
chr12:105147236	G->T	G->T					2	No
chr12:105165545	T->A	T->A					2	No
chr12:105194443	A->C	A->C					2	No
chr12:105204639		C->A		C->A			2	No
chr12:105808668	T->-A/-A					T->-A/-A	2	No
chr12:105809549				G->A	G->A		2	No
chr12:105809558				T->C	T->C		2	Yes
chr12:10723908	A->C	A->C					2	No
chr12:10723963	T->C	T->C					2	Yes
chr12:10723968	A->G	A->G					2	Yes
chr12:10724116	C->T	C->T					2	No
chr12:10724123	T->C	T->C					2	Yes
chr12:108683413	A->G	A->G					2	Yes
chr12:110858902	C->G					C->G	2	No
chr12:111827686	G->C	G->C					2	No
chr12:111827814	G->A	G->A					2	No
chr12:111827815	C->+A/+A	C->+A/+A					2	No
chr12:112647034	T->C	T->C					2	Yes
chr12:112647035	G->C	G->C					2	No
chr12:11314764	T->G	T->G					2	No
chr12:113396898	C->T	C->T					2	No
chr12:113396908	A->G	A->G					2	Yes
chr12:113397235	T->C	T->C					2	Yes
chr12:113397260	A->G	A->G					2	Yes
chr12:113397275	T->C	T->C					2	Yes
chr12:118732706	G->C				G->C		2	No
chr12:118732863	T->C				T->C		2	Yes
chr12:118732892	A->G				A->G		2	Yes
chr12:118732939	G->A				G->A		2	No
chr12:14929883	G->T	G->T					2	No
chr12:14929884	A->C	A->C					2	No
chr12:14930027	G->A	G->A					2	No
chr12:14930120	C->T	C->T					2	No
chr12:14930143	A->G	A->G					2	Yes
chr12:14930196	G->T	G->T					2	No
chr12:14930234	G->A	G->A					2	No
chr12:14930258	G->A	G->A					2	No
chr12:14930311	G->C	G->C					2	No
chr12:14930428	C->G	C->G					2	No
chr12:14930429	G->A	G->A					2	No
chr12:17547145			G->A		G->A		2	No
chr12:17548318					G->A	G->A	2	No
chr12:18216867	A->G	A->G					2	Yes
chr12:19828508	T->G	T->G					2	No
chr12:19828535	A->C	A->C					2	No
chr12:32712403	T->G	T->G					2	No
chr12:32712406	T->C	T->C					2	Yes
chr12:32965505	G->A		G->A				2	No
chr12:36092452	T->C	T->C					2	Yes
chr12:36092461	G->T	G->T					2	No
chr12:40204017	G->+C/+C	G->+C/+C					2	No
chr12:40204020	A->G	A->G					2	Yes
chr12:4459896	T->C	T->C					2	Yes
chr12:4782194	T->G	T->G					2	No
chr12:55067860	T->C	T->C					2	Yes
chr12:55067975	C->T	C->T					2	No
chr12:56373820	G->T	G->T					2	No
chr12:62170158		G->A				G->A	2	No
chr12:65227121	A->G	A->G					2	Yes
chr12:69303529	G->A	G->A					2	No
chr12:69303873	T->+A/+A	T->+A/+A					2	No
chr12:69303880	G->A	G->A					2	No
chr12:69304540	G->-TA/-TA			G->-TA/-TA			2	No
chr12:69305709	G->A	G->A					2	No
chr12:69310149	T->G	T->G					2	No
chr12:69310151	A->+C/+C	A->+C/+C					2	No
chr12:69981596	A->C	A->C					2	No
chr12:69981945		G->C	G->C				2	No
chr12:72100607	T->+AG/+AG					T->+AG/+AG	2	No
chr12:73236779	C->G	C->G					2	No
chr12:73236780	T->C	T->C					2	Yes
chr12:77452881	C->T	C->T					2	No
chr12:77452883	T->G	T->G					2	No
chr12:77453039	A->G	A->G					2	Yes
chr12:77453049	A->T	A->T					2	No
chr12:7860610	A->G	A->G					2	Yes
chr12:7860718	C->T	C->T					2	No
chr12:7860755		A->C	A->C				2	No
chr12:86111676	G->T	G->T					2	No
chr12:86161448	T->C	T->C					2	Yes
chr12:86161449	C->+A/+A	C->+A/+A					2	No
chr12:86161528	G->A	G->A					2	No
chr12:87273588	T->G	T->G					2	No
chr12:87273589	A->+G/+G	A->+G/+G					2	No
chr12:8748237	G->-T/-T	G->-T/-T					2	No
chr12:8748241	A->C	A->C					2	No
chr12:99914119	T->C					T->C	2	Yes
chr13:100135686	C->T	C->T					2	No
chr13:100135687	A->+T/+T	A->+T/+T					2	No
chr13:100135740	G->+T/+T	G->+T/+T					2	No
chr13:100135742	A->C	A->C					2	No
chr13:100468148	G->A	G->A					2	No
chr13:100468153	A->G	A->G					2	Yes
chr13:106476426	C->G	C->G					2	No
chr13:111361507	G->A	G->A					2	No
chr13:111361637	C->A	C->A					2	No
chr13:111361673	G->A	G->A					2	No
chr13:111361705	C->T	C->T					2	No
chr13:111361737	G->T	G->T					2	No
chr13:111361750	T->A	T->A					2	No
chr13:111361768	C->T	C->T					2	No
chr13:111361804	T->C	T->C					2	Yes
chr13:111361822	C->T	C->T					2	No
chr13:111361843	A->G	A->G					2	Yes
chr13:111361848	T->C	T->C					2	Yes
chr13:111361893	G->T	G->T					2	No
chr13:112601410	A->-C/-C					A->-C/-C	2	No
chr13:117085551	G->A	G->A					2	No
chr13:117085596	C->T	C->T					2	No
chr13:117085599	G->C	G->C					2	No
chr13:13275224	C->T	C->T					2	No
chr13:13275227	T->C	T->C					2	Yes
chr13:13275504	T->G	T->G					2	No
chr13:19370368	C->+T/+T	C->+T/+T					2	No
chr13:19370370	A->T	A->T					2	No
chr13:23933995	G->C	G->C					2	No
chr13:24757676		A->T				A->T	2	No
chr13:24757677		A->C				A->C	2	No
chr13:3138594	A->G	A->G					2	Yes
chr13:3353289	C->G	C->G					2	No
chr13:3353415	C->T	C->T					2	No
chr13:3353456	A->G	A->G					2	Yes
chr13:3353631	T->A	T->A					2	No
chr13:3353718	T->C	T->C					2	Yes
chr13:3353819	T->G	T->G					2	No
chr13:34426382	T->C	T->C					2	Yes
chr13:34426392	A->G	A->G					2	Yes
chr13:35991174	T->C	T->C					2	Yes
chr13:35991307	G->T	G->T					2	No
chr13:3613024	A->G	A->G					2	Yes
chr13:3613071	T->G	T->G					2	No
chr13:3613089	C->G	C->G					2	No
chr13:3613164	T->C	T->C					2	Yes
chr13:3613185	T->C	T->C					2	Yes
chr13:40830927	C->T	C->T					2	No
chr13:40831152		C->T				C->T	2	No
chr13:49195059	T->A	T->A					2	No
chr13:55348435	C->-T/-T	C->-T/-T					2	No
chr13:55348440	G->C	G->C					2	No
chr13:55351271	C->G	C->G					2	No
chr13:58668675	T->C	T->C					2	Yes
chr13:59493871	C->-T/-T	C->-T/-T					2	No
chr13:59493873	G->A	G->A					2	No
chr13:59624604	G->-T/-T	G->-T/-T					2	No
chr13:59624606	A->C	A->C					2	No
chr13:61666878	A->T				A->T		2	No
chr13:62151518	C->T	C->T					2	No
chr13:62199966	T->C	T->C					2	Yes
chr13:62199967	G->A	G->A					2	No
chr13:62200009	C->G	C->G					2	No
chr13:62200026	C->T	C->T					2	No
chr13:62200066	C->A	C->A					2	No
chr13:62200072	G->C	G->C					2	No
chr13:62200109	G->A	G->A					2	No
chr13:62200110	T->G	T->G					2	No
chr13:62200181	T->+C/+C	T->+C/+C					2	No
chr13:62200214	A->G	A->G					2	Yes
chr13:62200440	T->C	T->C					2	Yes
chr13:62813859	G->A	G->A					2	No
chr13:62814196	T->C	T->C					2	Yes
chr13:65181705	A->G	A->G					2	Yes
chr13:67810674	T->C	T->C					2	Yes
chr13:67810908	T->C	T->C					2	Yes
chr13:68587656	C->A	C->A					2	No
chr13:68587657	T->+A/+A	T->+A/+A					2	No
chr13:68589392	A->G	A->G					2	Yes
chr13:69813701	C->G	C->G					2	No
chr13:69813702	A->-G/-G	A->-G/-G					2	No
chr13:74440193	C->T	C->T					2	No
chr13:74440197	G->+A/+A	G->+A/+A					2	No
chr13:74440384	C->T	C->T					2	No
chr13:74533843	A->C	A->C					2	No
chr13:74533872	A->C	A->C					2	No
chr13:74533961	T->C	T->C					2	Yes
chr13:74533997	T->G	T->G					2	No
chr13:74534213		G->A				G->A	2	No
chr13:74534240		A->G				A->G	2	Yes
chr13:75645093	C->T	C->T					2	No
chr13:77669101	T->C	T->C					2	Yes
chr13:77669407	G->A	G->A					2	No
chr13:77669435	A->T	A->T					2	No
chr13:78953517	A->C	A->C					2	No
chr13:78953538	T->C	T->C					2	Yes
chr13:8029652	A->C	A->C					2	No
chr13:8030867	C->A	C->A					2	No
chr13:8030987		C->A				C->A	2	No
chr13:8031034	C->T	C->T					2	No
chr13:8031043	T->C	T->C					2	Yes
chr13:93727449	C->G	C->G					2	No
chr13:94837196	T->A	T->A					2	No
chr13:98217186	T->C	T->C					2	Yes
chr13:98489694	T->C	T->C					2	Yes
chr13:98613887	T->C	T->C					2	Yes
chr14:105044014		A->G		A->G			2	Yes
chr14:105121069	C->-T/-T	C->-T/-T					2	No
chr14:105121072	T->C	T->C					2	Yes
chr14:105294796	C->G	C->G					2	No
chr14:105294798	G->+A/+A	G->+A/+A					2	No
chr14:118161554	C->+A/+A	C->+A/+A					2	No
chr14:118970284	C->G	C->G					2	No
chr14:119785000	G->T	G->T					2	No
chr14:19812400	T->C		T->C				2	Yes
chr14:20460238	C->G	C->G					2	No
chr14:20742756		G->T	G->T				2	No
chr14:30817703	A->G	A->G					2	Yes
chr14:30817704	A->+T/+T	A->+T/+T					2	No
chr14:34218161	G->A			G->A			2	No
chr14:34218267	A->G			A->G			2	Yes
chr14:34218277	A->C			A->C			2	No
chr14:34218332	A->G			A->G			2	Yes
chr14:34218340	T->C			T->C			2	Yes
chr14:34218370	C->T			C->T			2	No
chr14:37722693	G->A			G->A			2	No
chr14:37722735	C->T	C->T					2	No
chr14:46028546	-AGTAT/-AGTAT->A	-AGTAT/-AGTAT->A					2	No
chr14:54542259	T->+G/+G	T->+G/+G					2	No
chr14:54542261	A->T	A->T					2	No
chr14:54545824	T->+G/+G	T->+G/+G					2	No
chr14:54545825	A->G	A->G					2	Yes
chr14:55741180		T->C		T->C			2	Yes
chr14:55741182		C->+A/+A		C->+A/+A			2	No
chr14:56668568	T->A	T->A					2	No
chr14:61559058		C->T			C->T		2	No
chr14:61559074		C->T			C->T		2	No
chr14:62541049		C->T	C->T				2	No
chr14:62695696		T->A			T->A		2	No
chr14:64677501	T->C		T->C				2	Yes
chr14:74298055		A->G				A->G	2	Yes
chr14:75930687	A->C					A->C	2	No
chr14:75930704	G->A					G->A	2	No
chr14:75930763	T->C					T->C	2	Yes
chr14:75931004	A->G		A->G				2	Yes
chr14:76636507	T->C	T->C					2	Yes
chr14:76636684	T->C				T->C		2	Yes
chr14:7801265	T->C	T->C					2	Yes
chr14:7801536	A->G	A->G					2	Yes
chr14:7801667	A->G	A->G					2	Yes
chr14:7801671	C->T	C->T					2	No
chr14:7801683	C->G	C->G					2	No
chr14:7801720	T->A	T->A					2	No
chr14:7801798	G->T	G->T					2	No
chr14:7801819	C->G	C->G					2	No
chr14:7801869	A->T	A->T					2	No
chr14:7801922	G->A	G->A					2	No
chr14:78966275		T->C				T->C	2	Yes
chr14:78966374		T->C				T->C	2	Yes
chr14:79351504	A->T	A->T					2	No
chr14:96700306	T->C	T->C					2	Yes
chr14:96969461	T->G			T->G			2	No
chr14:96969464	A->G			A->G			2	Yes
chr15:100297168	T->G	T->G					2	No
chr15:100297169	G->C	G->C					2	No
chr15:100297258	C->T	C->T					2	No
chr15:102322973	G->+C/+C	G->+C/+C					2	No
chr15:102322977	G->A	G->A					2	No
chr15:10483407	C->+T/+T	C->+T/+T					2	No
chr15:10483410	A->C	A->C					2	No
chr15:11387745			A->T			A->T	2	No
chr15:11387747			C->T			C->T	2	No
chr15:18385377		T->C			T->C		2	Yes
chr15:18385398		G->C			G->C		2	No
chr15:18385443	A->C	A->C					2	No
chr15:19756712		T->A				T->A	2	No
chr15:19756748		A->G				A->G	2	Yes
chr15:20665556	A->G	A->G					2	Yes
chr15:20665557	C->T	C->T					2	No
chr15:20665655	A->G	A->G					2	Yes
chr15:20665661	T->G	T->G					2	No
chr15:20665739	A->G	A->G					2	Yes
chr15:20665854	C->G	C->G					2	No
chr15:20665859	A->G	A->G					2	Yes
chr15:20665962	G->T	G->T					2	No
chr15:20665979	T->C	T->C					2	Yes
chr15:20666020	T->C	T->C					2	Yes
chr15:20666079	G->T	G->T					2	No
chr15:20666089	C->T	C->T					2	No
chr15:20666290	A->G	A->G					2	Yes
chr15:24605297	A->T	A->T					2	No
chr15:34269769		T->C				T->C	2	Yes
chr15:36120269	C->T	C->T					2	No
chr15:36120296	G->A	G->A					2	No
chr15:36120385	C->T	C->T					2	No
chr15:38577329	A->G	A->G					2	Yes
chr15:38577333	A->G	A->G					2	Yes
chr15:5281266		T->G	T->G				2	No
chr15:56415086	A->G			A->G			2	Yes
chr15:56415092	A->C			A->C			2	No
chr15:56415128	A->G	A->G					2	Yes
chr15:62980769	C->+AT/+AT					C->+AT/+AT	2	No
chr15:62981003	A->G					A->G	2	Yes
chr15:6654153	G->A	G->A					2	No
chr15:68715232	G->T	G->T					2	No
chr15:68715247	A->G	A->G					2	Yes
chr15:68715273	C->T	C->T					2	No
chr15:68715405	C->T	C->T					2	No
chr15:68715437	G->T	G->T					2	No
chr15:68715452	C->T	C->T					2	No
chr15:68715706	A->G	A->G					2	Yes
chr15:79146184	G->-T/-T	G->-T/-T					2	No
chr15:79146187	A->T	A->T					2	No
chr15:81674545	T->A	T->A					2	No
chr15:81674606	C->-T/-T	C->-T/-T					2	No
chr15:81674607	T->C	T->C					2	Yes
chr15:81674611	T->C	T->C					2	Yes
chr15:81972382	A->G	A->G					2	Yes
chr15:81972398	T->A	T->A					2	No
chr15:81972818	G->A	G->A					2	No
chr15:83405783	T->A	T->A					2	No
chr15:8529431	C->T	C->T					2	No
chr15:88980119		C->T	C->T				2	No
chr15:89336126	T->C	T->C					2	Yes
chr15:90883268		C->T	C->T				2	No
chr15:93412781	C->A	C->A					2	No
chr15:93412802	C->G	C->G					2	No
chr15:93412831	G->T	G->T					2	No
chr15:93412929	T->C	T->C					2	Yes
chr15:93412933	A->G	A->G					2	Yes
chr15:93412991	T->C	T->C					2	Yes
chr15:93412995	T->C	T->C					2	Yes
chr15:96391018					T->A	T->A	2	No
chr16:11185117	G->T	G->T					2	No
chr16:17734466	A->G	A->G					2	Yes
chr16:17734563	C->T	C->T					2	No
chr16:17734565	A->T	A->T					2	No
chr16:20286916		T->A				T->A	2	No
chr16:20286917		T->C				T->C	2	Yes
chr16:21896722	C->T	C->T					2	No
chr16:22053633		A->T				A->T	2	No
chr16:22528560		T->C				T->C	2	Yes
chr16:33138628	C->T	C->T					2	No
chr16:38585522		A->C	A->C				2	No
chr16:38588335	T->G	T->G					2	No
chr16:38590911	G->+T/+T	G->+T/+T					2	No
chr16:4320422	A->C	A->C					2	No
chr16:4320666	T->G	T->G					2	No
chr16:48218690	C->T	C->T					2	No
chr16:48218724	A->G	A->G					2	Yes
chr16:53985563	T->C	T->C					2	Yes
chr16:53985585	T->C	T->C					2	Yes
chr16:53985619	T->C	T->C					2	Yes
chr16:53985742	T->C	T->C					2	Yes
chr16:53985877	A->G	A->G					2	Yes
chr16:53985905	A->G	A->G					2	Yes
chr16:62717879	C->T	C->T					2	No
chr16:68888587		G->+A/+A			G->+A/+A		2	No
chr16:70190280	C->G	C->G					2	No
chr16:70190281	C->A	C->A					2	No
chr16:70190283	G->T	G->T					2	No
chr16:84219459	G->A	G->A					2	No
chr16:90090311	C->G	C->G					2	No
chr16:9105210	A->G	A->G					2	Yes
chr16:9107178	C->A	C->A					2	No
chr16:9107192	A->G	A->G					2	Yes
chr16:9107472	T->C	T->C					2	Yes
chr16:9107485	C->T	C->T					2	No
chr16:91513462	C->A					C->A	2	No
chr16:91514089	A->G	A->G					2	Yes
chr16:91652293	A->G	A->G					2	Yes
chr16:94367634	C->T	C->T					2	No
chr17:15536048	G->T		G->T				2	No
chr17:15846342	G->T	G->T					2	No
chr17:16847921	T->G	T->G					2	No
chr17:17346016	G->C	G->C					2	No
chr17:20570967	T->C	T->C					2	Yes
chr17:20571036	T->C	T->C					2	Yes
chr17:20571039	T->C	T->C					2	Yes
chr17:20571041	C->A	C->A					2	No
chr17:20962717	G->C	G->C					2	No
chr17:22184934	A->C	A->C					2	No
chr17:22185144	T->G				T->G		2	No
chr17:22185412	T->C				T->C		2	Yes
chr17:22185500	T->G				T->G		2	No
chr17:23808176	G->A	G->A					2	No
chr17:23808350	T->C	T->C					2	Yes
chr17:26269837		T->C	T->C				2	Yes
chr17:3346669	G->A	G->A					2	No
chr17:3346682	C->+T/+T	C->+T/+T					2	No
chr17:35119858	T->+C/+C	T->+C/+C					2	No
chr17:35119861	G->A	G->A					2	No
chr17:35935864	A->T	A->T					2	No
chr17:36194697		C->A				C->A	2	No
chr17:36452607				C->G	C->G		2	No
chr17:36453308	T->A				T->A		2	No
chr17:36453319	-T/-T->G				-T/-T->G		2	No
chr17:37713708	A->G	A->G					2	Yes
chr17:37713862	A->C	A->C					2	No
chr17:37861352	T->C	T->C					2	Yes
chr17:37861404	A->G	A->G					2	Yes
chr17:50213141	A->C	A->C					2	No
chr17:50213156	A->G	A->G					2	Yes
chr17:50227714	C->T					C->T	2	No
chr17:50227716	T->C					T->C	2	Yes
chr17:50227832	T->C					T->C	2	Yes
chr17:50288709	T->A	T->A					2	No
chr17:58593910	A->T	A->T					2	No
chr17:58803488	G->T	G->T					2	No
chr17:58803498	C->T	C->T					2	No
chr17:58803556	A->G	A->G					2	Yes
chr17:72256427	T->C	T->C					2	Yes
chr17:74329727	A->G	A->G					2	Yes
chr17:74329731	C->T	C->T					2	No
chr17:78752604	G->-A/-A	G->-A/-A					2	No
chr17:78752616	T->C	T->C					2	Yes
chr17:82355516		G->T				G->T	2	No
chr17:82355543	A->G	A->G					2	Yes
chr17:8564777		G->A				G->A	2	No
chr17:8564778		T->C				T->C	2	Yes
chr17:8567175	T->C	T->C					2	Yes
chr17:8567177	T->C	T->C					2	Yes
chr17:87020398	T->A	T->A					2	No
chr17:87020400	C->+T/+T	C->+T/+T					2	No
chr17:87020520	A->C	A->C					2	No
chr17:87969006	A->C	A->C					2	No
chr17:87969052	G->C	G->C					2	No
chr18:10262395	T->G	T->G					2	No
chr18:10262406	A->G	A->G					2	Yes
chr18:10262479	T->C	T->C					2	Yes
chr18:10262545	A->G	A->G					2	Yes
chr18:10262548	T->C	T->C					2	Yes
chr18:10262808	A->C	A->C					2	No
chr18:10262972	T->C	T->C					2	Yes
chr18:10262987	A->G	A->G					2	Yes
chr18:10263167	C->T	C->T					2	No
chr18:10263190	A->G	A->G					2	Yes
chr18:10928868	T->C	T->C					2	Yes
chr18:10930871	C->T	C->T					2	No
chr18:10930873	G->A	G->A					2	No
chr18:10931189	T->C					T->C	2	Yes
chr18:12288058	G->T	G->T					2	No
chr18:12288137	C->A					C->A	2	No
chr18:12288138	A->G					A->G	2	Yes
chr18:12288513	G->T			G->T			2	No
chr18:14922786		A->G				A->G	2	Yes
chr18:14922791		T->C				T->C	2	Yes
chr18:28187274	C->T	C->T					2	No
chr18:28187289	A->G	A->G					2	Yes
chr18:28187419	T->C	T->C					2	Yes
chr18:28187422	T->C	T->C					2	Yes
chr18:3447152	G->A	G->A					2	No
chr18:34631515	C->A	C->A					2	No
chr18:34631517	T->+G/+G	T->+G/+G					2	No
chr18:36610023	A->G	A->G					2	Yes
chr18:36610232	T->C	T->C					2	Yes
chr18:36610309	T->C	T->C					2	Yes
chr18:36610328	T->C	T->C					2	Yes
chr18:38314804	G->-T/-T					G->-T/-T	2	No
chr18:38456050				T->G	T->G		2	No
chr18:47112138	G->C	G->C					2	No
chr18:51865344	T->C	T->C					2	Yes
chr18:53221270	A->G	A->G					2	Yes
chr18:53221296	T->C	T->C					2	Yes
chr18:53221321	T->G	T->G					2	No
chr18:53221397	A->G	A->G					2	Yes
chr18:53221398	C->T	C->T					2	No
chr18:53221845		A->G	A->G				2	Yes
chr18:61569567	G->T	G->T					2	No
chr18:63898721	C->G	C->G					2	No
chr18:67787152		C->-T/-T			C->-T/-T		2	No
chr18:68317992		A->T		A->T			2	No
chr18:68317993		G->+A/+A		G->+A/+A			2	No
chr18:79935072	C->A	C->A					2	No
chr18:79935205		T->C				T->C	2	Yes
chr18:79959156	C->G	C->G					2	No
chr18:86243358	A->T	A->T					2	No
chr18:89379397	A->G	A->G					2	Yes
chr18:90311564	A->G	A->G					2	Yes
chr18:90311954	T->C	T->C					2	Yes
chr18:90322348	A->G	A->G					2	Yes
chr18:9539641	A->G			A->G			2	Yes
chr18:9631189	C->G	C->G					2	No
chr18:9631708	G->C	G->C					2	No
chr18:9631709	G->A	G->A					2	No
chr19:11091082	A->G					A->G	2	Yes
chr19:11091187	G->A					G->A	2	No
chr19:11697177	A->C		A->C				2	No
chr19:11703433	T->C	T->C					2	Yes
chr19:11703458	C->G	C->G					2	No
chr19:11703934	T->A	T->A					2	No
chr19:16490883	T->C	T->C					2	Yes
chr19:25493951	G->A	G->A					2	No
chr19:25493990	A->G	A->G					2	Yes
chr19:28742589	T->C	T->C					2	Yes
chr19:28742594	C->A	C->A					2	No
chr19:28763413	T->C	T->C					2	Yes
chr19:28763440	A->G	A->G					2	Yes
chr19:30930640	A->G	A->G					2	Yes
chr19:30930659	T->C	T->C					2	Yes
chr19:40314491	T->+C/+C	T->+C/+C					2	No
chr19:40314494	G->T	G->T					2	No
chr19:4194970	T->G	T->G					2	No
chr19:4194973	C->-T/-T	C->-T/-T					2	No
chr19:43280917		A->G	A->G				2	Yes
chr19:43281403	T->G	T->G					2	No
chr19:45579267	C->A	C->A					2	No
chr19:53641858		T->C	T->C				2	Yes
chr19:53641859		A->+G/+G	A->+G/+G				2	No
chr19:5365161	G->T	G->T					2	No
chr19:5365162	C->G	C->G					2	No
chr19:5365815	C->A	C->A					2	No
chr19:5365816	A->G	A->G					2	Yes
chr19:56537283		C->-TG/-TG	C->-TG/-TG				2	No
chr19:56544125	-CTTTGC/-CTTTGC->G	-CTTTGC/-CTTTGC->G					2	No
chr19:6152741	T->C	T->C					2	Yes
chr19:6152749	T->C	T->C					2	Yes
chr19:6152982	G->A	G->A					2	No
chr19:7280995	C->T	C->T					2	No
chr19:7280996	A->T	A->T					2	No
chr19:7668389	T->C	T->C					2	Yes
chr19:7668503	A->G	A->G					2	Yes
chr19:7668607	G->A	G->A					2	No
chr19:8709148	G->C	G->C					2	No
chr2:103819003	T->C	T->C					2	Yes
chr2:103819114	A->G	A->G					2	Yes
chr2:103819116	G->A	G->A					2	No
chr2:103819225	T->C	T->C					2	Yes
chr2:103819234	G->A	G->A					2	No
chr2:104724565	C->T	C->T					2	No
chr2:104724568	A->-C/-C	A->-C/-C					2	No
chr2:104724785	G->A	G->A					2	No
chr2:106265343	A->G					A->G	2	Yes
chr2:111186980	G->A	G->A					2	No
chr2:111187050	C->+A/+A	C->+A/+A					2	No
chr2:111187070	C->G	C->G					2	No
chr2:111187096	G->C	G->C					2	No
chr2:111187310	G->A	G->A					2	No
chr2:111927928	G->A					G->A	2	No
chr2:111927940	G->A					G->A	2	No
chr2:118594274	G->T	G->T					2	No
chr2:118594386	G->A	G->A					2	No
chr2:118641085	T->G	T->G					2	No
chr2:118641086	A->-G/-G	A->-G/-G					2	No
chr2:119878136	T->G	T->G					2	No
chr2:119878176	A->C	A->C					2	No
chr2:121016128		T->C		T->C			2	Yes
chr2:121016130		G->+T/+T		G->+T/+T			2	No
chr2:121016179		T->C		T->C			2	Yes
chr2:125256928	G->A	G->A					2	No
chr2:129378420	C->T	C->T					2	No
chr2:129378444	T->A	T->A					2	No
chr2:129379258	C->T	C->T					2	No
chr2:130880963	A->G	A->G					2	Yes
chr2:130880969	A->T	A->T					2	No
chr2:130881056	A->C	A->C					2	No
chr2:130881087	A->G	A->G					2	Yes
chr2:130881170	T->C	T->C					2	Yes
chr2:130881470	T->C	T->C					2	Yes
chr2:130881509	T->C	T->C					2	Yes
chr2:130881623	G->C	G->C					2	No
chr2:130881637	G->A	G->A					2	No
chr2:130881681	A->G	A->G					2	Yes
chr2:130881700	G->A	G->A					2	No
chr2:130881809	C->T	C->T					2	No
chr2:130881881	T->C	T->C					2	Yes
chr2:130881885	T->C	T->C					2	Yes
chr2:130881950	G->A	G->A					2	No
chr2:130881980	A->G	A->G					2	Yes
chr2:130882150	A->G	A->G					2	Yes
chr2:131321944	A->T	A->T					2	No
chr2:140955959		G->A		G->A			2	No
chr2:145892233	G->A			G->A			2	No
chr2:145892254	A->G			A->G			2	Yes
chr2:147642978	T->C	T->C					2	Yes
chr2:147642987	T->C	T->C					2	Yes
chr2:149357318		T->C		T->C			2	Yes
chr2:150379037	T->C	T->C					2	Yes
chr2:150379038	T->A	T->A					2	No
chr2:150379171	A->G	A->G					2	Yes
chr2:150379174	C->T	C->T					2	No
chr2:152354160	C->T	C->T					2	No
chr2:152354197	C->T	C->T					2	No
chr2:153765101	T->A	T->A					2	No
chr2:153766873	G->T	G->T					2	No
chr2:155542737	A->G	A->G					2	Yes
chr2:155542738	G->A	G->A					2	No
chr2:155542786	A->G				A->G		2	Yes
chr2:156347307	T->C	T->C					2	Yes
chr2:156761929	G->+A/+A	G->+A/+A					2	No
chr2:156761930	T->A	T->A					2	No
chr2:156889778	G->T	G->T					2	No
chr2:157168793	A->G	A->G					2	Yes
chr2:157168811	A->G	A->G					2	Yes
chr2:157168857	C->A	C->A					2	No
chr2:157168930	T->C	T->C					2	Yes
chr2:160670097	C->A	C->A					2	No
chr2:160670098	A->+T/+T	A->+T/+T					2	No
chr2:160698122	A->+T/+T	A->+T/+T					2	No
chr2:160698241	T->+A/+A	T->+A/+A					2	No
chr2:160698242	G->A	G->A					2	No
chr2:161287247	G->T	G->T					2	No
chr2:161287270	T->G	T->G					2	No
chr2:161287342	T->C	T->C					2	Yes
chr2:161287381	A->G	A->G					2	Yes
chr2:161287394	A->G	A->G					2	Yes
chr2:161287525	T->C	T->C					2	Yes
chr2:161287536	A->G	A->G					2	Yes
chr2:161287550	A->G	A->G					2	Yes
chr2:161287616	G->A	G->A					2	No
chr2:161287637	A->G	A->G					2	Yes
chr2:161287761	A->T			A->T			2	No
chr2:161287763	T->A	T->A					2	No
chr2:16270528	C->A	C->A					2	No
chr2:16270529	C->G	C->G					2	No
chr2:164731490	T->A		T->A				2	No
chr2:167007185	G->T	G->T					2	No
chr2:167007194	G->A	G->A					2	No
chr2:167007232	T->C	T->C					2	Yes
chr2:167007283	G->T	G->T					2	No
chr2:167007461	C->G	C->G					2	No
chr2:167007470	T->C	T->C					2	Yes
chr2:167511298				C->T	C->T		2	No
chr2:170463821	G->+T/+T	G->+T/+T					2	No
chr2:170463846	T->C	T->C					2	Yes
chr2:174345381	A->-G/-G	A->-G/-G					2	No
chr2:181499841	G->C	G->C					2	No
chr2:181499842	C->+A/+A	C->+A/+A					2	No
chr2:22589423				A->G	A->G		2	Yes
chr2:23235542	T->G	T->G					2	No
chr2:23235571	C->T	C->T					2	No
chr2:23235574	A->G	A->G					2	Yes
chr2:23508742	C->G			C->G			2	No
chr2:25543592	C->T	C->T					2	No
chr2:30961201	G->T				G->T		2	No
chr2:30967087	T->G	T->G					2	No
chr2:31998196		T->C			T->C		2	Yes
chr2:32752727	T->A	T->A					2	No
chr2:3531383	T->C	T->C					2	Yes
chr2:3531411	T->C	T->C					2	Yes
chr2:3531515	A->G	A->G					2	Yes
chr2:3686674	A->G	A->G					2	Yes
chr2:3686796	G->+A/+A	G->+A/+A					2	No
chr2:3686807	G->A	G->A					2	No
chr2:3686863	C->A	C->A					2	No
chr2:3686864	A->G	A->G					2	Yes
chr2:3687070	T->C	T->C					2	Yes
chr2:3687196	C->T	C->T					2	No
chr2:3687214	T->G	T->G					2	No
chr2:3687276	G->T	G->T					2	No
chr2:3687302	A->G	A->G					2	Yes
chr2:3687331	A->G	A->G					2	Yes
chr2:39161545	A->G	A->G					2	Yes
chr2:4832573	C->T	C->T					2	No
chr2:4832591	A->T	A->T					2	No
chr2:4832667	C->A	C->A					2	No
chr2:4832687	A->G	A->G					2	Yes
chr2:4832811	A->G	A->G					2	Yes
chr2:4832817	G->A	G->A					2	No
chr2:4832895	C->T	C->T					2	No
chr2:4833020	G->A	G->A					2	No
chr2:50911387	A->G	A->G					2	Yes
chr2:50911399	A->T	A->T					2	No
chr2:50911405	A->G	A->G					2	Yes
chr2:50911435	C->A	C->A					2	No
chr2:51232751	A->G	A->G					2	Yes
chr2:51232757	T->G	T->G					2	No
chr2:53552272	T->C				T->C		2	Yes
chr2:60577487	A->C	A->C					2	No
chr2:60578059	G->A	G->A					2	No
chr2:60578067	C->T	C->T					2	No
chr2:6132367	G->A	G->A					2	No
chr2:6132372	A->C	A->C					2	No
chr2:69691366	T->C	T->C					2	Yes
chr2:69748959		A->G		A->G			2	Yes
chr2:71855890	G->A				G->A		2	No
chr2:71855904	C->T				C->T		2	No
chr2:71855916	T->C				T->C		2	Yes
chr2:72633052	C->G		C->G				2	No
chr2:77291290	A->G				A->G		2	Yes
chr2:80646403	T->A			T->A			2	No
chr2:80646404	C->G			C->G			2	No
chr2:82507256	T->G	T->G					2	No
chr2:82507411	T->C	T->C					2	Yes
chr2:82507426	G->T	G->T					2	No
chr2:82507634	T->G	T->G					2	No
chr2:82507642	T->G	T->G					2	No
chr2:83658162	G->A	G->A					2	No
chr2:85072094	A->+G/+G	A->+G/+G					2	No
chr2:87333923	T->A	T->A					2	No
chr2:87333933	A->G	A->G					2	Yes
chr2:87563448	A->G	A->G					2	Yes
chr2:97949357	A->G	A->G					2	Yes
chr2:97949479	T->G	T->G					2	No
chr3:103056479		T->G	T->G				2	No
chr3:103056884		A->T	A->T				2	No
chr3:106505312	T->C	T->C					2	Yes
chr3:107979603	G->C	G->C					2	No
chr3:107979637	T->G	T->G					2	No
chr3:107979656	A->G	A->G					2	Yes
chr3:108239566	C->T	C->T					2	No
chr3:108239637	T->C	T->C					2	Yes
chr3:108674964	G->A	G->A					2	No
chr3:115942864		C->G		C->G			2	No
chr3:115943021	T->G	T->G					2	No
chr3:115943024	A->G	A->G					2	Yes
chr3:115943391	G->A	G->A					2	No
chr3:127546931			A->G			A->G	2	Yes
chr3:127546934			T->C			T->C	2	Yes
chr3:127546992			-T/-T->C			-T/-T->C	2	No
chr3:12856162					G->T	G->T	2	No
chr3:138447944	G->C	G->C					2	No
chr3:142781337	T->+AA/+AA	T->+AA/+AA					2	No
chr3:144594954	A->T	A->T					2	No
chr3:14579024	G->C	G->C					2	No
chr3:14802359		C->G				C->G	2	No
chr3:14802360		C->G				C->G	2	No
chr3:153929588		C->T			C->T		2	No
chr3:153929647		T->C			T->C		2	Yes
chr3:156060962	T->C	T->C					2	Yes
chr3:156061033	C->T	C->T					2	No
chr3:18008745		A->T		A->T			2	No
chr3:36566283	C->T	C->T					2	No
chr3:36568975	C->T	C->T					2	No
chr3:36568977	T->+A/+A	T->+A/+A					2	No
chr3:37078033	A->G	A->G					2	Yes
chr3:37078069	A->C	A->C					2	No
chr3:37599630	A->G	A->G					2	Yes
chr3:37599649	A->G	A->G					2	Yes
chr3:38223773	G->T	G->T					2	No
chr3:40812089		G->A			G->A		2	No
chr3:40812091		T->+G/+G			T->+G/+G		2	No
chr3:4890511	G->A					G->A	2	No
chr3:4890517	T->C					T->C	2	Yes
chr3:4891163	T->C	T->C					2	Yes
chr3:53692873	T->C	T->C					2	Yes
chr3:55847584		T->A		T->A			2	No
chr3:55847679	G->A	G->A					2	No
chr3:57646881	G->T	G->T					2	No
chr3:63905545	T->C	T->C					2	Yes
chr3:67600055	G->C					G->C	2	No
chr3:71465618		C->A				C->A	2	No
chr3:8327620		T->C			T->C		2	Yes
chr3:8327683		T->G			T->G		2	No
chr3:85915865	T->C	T->C					2	Yes
chr3:85916037		G->A			G->A		2	No
chr3:87922383	G->A	G->A					2	No
chr3:87922386	A->+C/+C	A->+C/+C					2	No
chr3:88576591	C->T	C->T					2	No
chr3:88576708	T->C	T->C					2	Yes
chr3:88576806	A->G	A->G					2	Yes
chr3:88576915	T->C	T->C					2	Yes
chr3:90058541			T->C			T->C	2	Yes
chr3:90126899	A->G	A->G					2	Yes
chr3:92428414	C->A	C->A					2	No
chr3:92428559	A->C	A->C					2	No
chr3:92937853	A->G	A->G					2	Yes
chr3:93235276	T->C	T->C					2	Yes
chr3:93235823	T->A	T->A					2	No
chr3:93236310	A->G	A->G					2	Yes
chr3:93236362	C->A	C->A					2	No
chr3:95293770	G->C	G->C					2	No
chr3:95622695	A->G	A->G					2	Yes
chr3:95622715	G->A	G->A					2	No
chr3:96408449			T->C		T->C		2	Yes
chr3:96455503	C->T	C->T					2	No
chr3:96455806	A->G	A->G					2	Yes
chr3:96455807	T->C	T->C					2	Yes
chr3:96800620	C->+T/+T					C->+T/+T	2	No
chr4:100567117	A->G	A->G					2	Yes
chr4:100567155	A->G	A->G					2	Yes
chr4:100567161	G->A	G->A					2	No
chr4:100567224	A->G	A->G					2	Yes
chr4:100567228	C->T	C->T					2	No
chr4:100567511	G->T	G->T					2	No
chr4:100567613	A->G	A->G					2	Yes
chr4:100567689	T->C	T->C					2	Yes
chr4:100567823	A->G	A->G					2	Yes
chr4:100567838	T->C	T->C					2	Yes
chr4:100568018	T->A	T->A					2	No
chr4:107760106	C->T	C->T					2	No
chr4:115774103	C->T					C->T	2	No
chr4:129899625	T->A	T->A					2	No
chr4:130327341	G->T	G->T					2	No
chr4:132312007	C->+T/+T	C->+T/+T					2	No
chr4:132312009	G->C	G->C					2	No
chr4:135756263		C->T		C->T			2	No
chr4:136551035	T->-A/-A	T->-A/-A					2	No
chr4:137220264	T->C	T->C					2	Yes
chr4:139345605	T->C	T->C					2	Yes
chr4:140727814		T->C			T->C		2	Yes
chr4:143389732	G->A	G->A					2	No
chr4:143389949	A->C	A->C					2	No
chr4:143390137	T->G	T->G					2	No
chr4:143390138	G->A	G->A					2	No
chr4:143390193	A->G	A->G					2	Yes
chr4:143390297		G->A	G->A				2	No
chr4:143671499	A->C				A->C		2	No
chr4:143671560		A->G			A->G		2	Yes
chr4:143671562		T->C			T->C		2	Yes
chr4:143671608	T->G	T->G					2	No
chr4:143853070	A->G	A->G					2	Yes
chr4:144159250	A->G			A->G			2	Yes
chr4:144160203	A->-C/-C	A->-C/-C					2	No
chr4:144791928	A->G	A->G					2	Yes
chr4:144791966	T->C	T->C					2	Yes
chr4:144791973	T->C	T->C					2	Yes
chr4:144792579	T->C	T->C					2	Yes
chr4:146945083	C->G	C->G					2	No
chr4:147103759		C->A	C->A				2	No
chr4:147519128	A->G	A->G					2	Yes
chr4:14766452	G->A	G->A					2	No
chr4:14766491	C->A	C->A					2	No
chr4:14766544	A->G	A->G					2	Yes
chr4:14766570	A->G	A->G					2	Yes
chr4:149096572	A->C	A->C					2	No
chr4:150315435	G->C	G->C					2	No
chr4:150315439	A->G	A->G					2	Yes
chr4:155715606	G->C	G->C					2	No
chr4:18844252	T->G	T->G					2	No
chr4:18844399	G->A	G->A					2	No
chr4:18844775	A->G	A->G					2	Yes
chr4:18844978	G->A	G->A					2	No
chr4:18845222	C->A	C->A					2	No
chr4:27222191	G->C	G->C					2	No
chr4:32964944	T->C	T->C					2	Yes
chr4:3870656	C->T	C->T					2	No
chr4:39895586		C->T	C->T				2	No
chr4:40743146	C->T	C->T					2	No
chr4:43028296	A->G	A->G					2	Yes
chr4:44752463	G->A	G->A					2	No
chr4:44752766	T->A	T->A					2	No
chr4:52362082	C->A		C->A				2	No
chr4:53662895	T->C	T->C					2	Yes
chr4:53663043	T->G	T->G					2	No
chr4:53663109	A->C	A->C					2	No
chr4:53663121	G->A	G->A					2	No
chr4:53663182	C->T	C->T					2	No
chr4:53663229	C->A	C->A					2	No
chr4:53663288	G->T	G->T					2	No
chr4:53663311	C->G	C->G					2	No
chr4:53663338	T->C	T->C					2	Yes
chr4:53791315	T->C	T->C					2	Yes
chr4:54853910	T->C	T->C					2	Yes
chr4:59617632	T->+C/+C	T->+C/+C					2	No
chr4:73497859		T->C			T->C		2	Yes
chr4:73498280		A->G		A->G			2	Yes
chr4:92106928		T->C		T->C			2	Yes
chr4:92107456	C->T	C->T					2	No
chr4:92107464	A->T	A->T					2	No
chr4:92107507	C->A	C->A					2	No
chr4:93802212	T->A	T->A					2	No
chr4:93802228	C->T	C->T					2	No
chr4:97556660	G->T	G->T					2	No
chr5:100766686	A->+C/+C	A->+C/+C					2	No
chr5:103594682		G->C		G->C			2	No
chr5:107478607		T->A	T->A				2	No
chr5:109016641	A->G	A->G					2	Yes
chr5:109016665	T->C	T->C					2	Yes
chr5:109016672	T->C	T->C					2	Yes
chr5:109016798	T->G	T->G					2	No
chr5:115242693	T->+G/+G	T->+G/+G					2	No
chr5:115242695	C->G	C->G					2	No
chr5:115247288		T->-A/-A				T->-A/-A	2	No
chr5:115247292		A->G				A->G	2	Yes
chr5:120916837		A->G	A->G				2	Yes
chr5:120916838		G->T	G->T				2	No
chr5:120917042	C->A	C->A					2	No
chr5:120918998	T->A	T->A					2	No
chr5:120919000	A->T	A->T					2	No
chr5:123066439	A->G	A->G					2	Yes
chr5:123066571	T->C	T->C					2	Yes
chr5:127955148	C->T	C->T					2	No
chr5:135982763	T->G	T->G					2	No
chr5:137189281	C->A	C->A					2	No
chr5:137721577	T->C	T->C					2	Yes
chr5:137721754	A->G	A->G					2	Yes
chr5:142622707	C->T	C->T					2	No
chr5:142622765	C->A	C->A					2	No
chr5:143419697		G->T		G->T			2	No
chr5:143990767	T->+G/+G	T->+G/+G					2	No
chr5:144985646	T->G				T->G		2	No
chr5:144985647	A->-C/-C				A->-C/-C		2	No
chr5:147326238	A->G	A->G					2	Yes
chr5:22693665	A->C	A->C					2	No
chr5:22693966	A->G	A->G					2	Yes
chr5:24257632					T->G	T->G	2	No
chr5:24807599	A->T	A->T					2	No
chr5:24807603	A->+C/+C	A->+C/+C					2	No
chr5:25450471	T->C	T->C					2	Yes
chr5:25450500	A->G	A->G					2	Yes
chr5:25450768	T->C	T->C					2	Yes
chr5:25450803	G->T	G->T					2	No
chr5:25450819	T->C	T->C					2	Yes
chr5:27821621		A->C		A->C			2	No
chr5:27860400	A->C	A->C					2	No
chr5:28000655	T->C	T->C					2	Yes
chr5:28000659	T->C	T->C					2	Yes
chr5:32420214	T->A	T->A					2	No
chr5:32420270	T->C	T->C					2	Yes
chr5:32420517	T->G	T->G					2	No
chr5:32420537	T->C	T->C					2	Yes
chr5:34306850	G->A	G->A					2	No
chr5:34306855	T->C	T->C					2	Yes
chr5:34306986	G->A	G->A					2	No
chr5:35555339	A->G	A->G					2	Yes
chr5:35555344	T->C	T->C					2	Yes
chr5:35555388	A->C	A->C					2	No
chr5:35555413	A->G	A->G					2	Yes
chr5:35555755		T->C			T->C		2	Yes
chr5:35555781		A->+C/+C			A->+C/+C		2	No
chr5:3559164	G->A	G->A					2	No
chr5:43922945	G->A			G->A			2	No
chr5:43922949	C->T			C->T			2	No
chr5:44406209	T->A					T->A	2	No
chr5:44406251	G->A					G->A	2	No
chr5:44406316	A->C					A->C	2	No
chr5:48381783	A->C	A->C					2	No
chr5:49900724	T->G					T->G	2	No
chr5:49900766	A->T					A->T	2	No
chr5:55624352	C->T	C->T					2	No
chr5:55624748	C->G	C->G					2	No
chr5:55624844	T->C	T->C					2	Yes
chr5:55624871	T->C	T->C					2	Yes
chr5:55624886	T->C	T->C					2	Yes
chr5:55624921	T->A	T->A					2	No
chr5:57262015	A->G				A->G		2	Yes
chr5:57608456		C->T				C->T	2	No
chr5:61810344	T->C	T->C					2	Yes
chr5:62004397	T->A	T->A					2	No
chr5:66676323	G->A	G->A					2	No
chr5:66676943	G->A	G->A					2	No
chr5:66890352	A->T		A->T				2	No
chr5:69461368	G->A	G->A					2	No
chr5:69461545	C->T	C->T					2	No
chr5:69461569	A->G	A->G					2	Yes
chr5:69461680	T->C	T->C					2	Yes
chr5:72627723	T->G	T->G					2	No
chr5:7857210	G->A	G->A					2	No
chr5:7857271	G->A	G->A					2	No
chr5:7857388	C->G	C->G					2	No
chr5:7857538	A->C	A->C					2	No
chr5:7857579	A->G	A->G					2	Yes
chr5:7857770	G->A	G->A					2	No
chr5:79638349	G->C	G->C					2	No
chr5:8404917	C->T	C->T					2	No
chr5:8913630	A->G	A->G					2	Yes
chr5:8913633	T->C	T->C					2	Yes
chr5:90132410	C->T	C->T					2	No
chr5:90132484	A->C	A->C					2	No
chr5:90132678	C->G	C->G					2	No
chr5:91951944	G->T	G->T					2	No
chr5:91955615	T->-A/-A	T->-A/-A					2	No
chr5:91955622	A->T	A->T					2	No
chr5:91958002	C->G	C->G					2	No
chr6:10884406	G->C	G->C					2	No
chr6:10888035	A->G	A->G					2	Yes
chr6:10888042	G->T	G->T					2	No
chr6:10888507	A->C	A->C					2	No
chr6:113730909	T->G					T->G	2	No
chr6:114742641	C->T	C->T					2	No
chr6:114742650	C->T	C->T					2	No
chr6:114742974		G->A		G->A			2	No
chr6:115639070		A->G		A->G			2	Yes
chr6:115639104		A->G		A->G			2	Yes
chr6:115639143		A->T		A->T			2	No
chr6:116551547	T->G	T->G					2	No
chr6:116551784	T->C	T->C					2	Yes
chr6:12099990	C->T				C->T		2	No
chr6:128473188	T->C	T->C					2	Yes
chr6:128473245	G->A	G->A					2	No
chr6:136486121	C->T	C->T					2	No
chr6:136486255	G->T	G->T					2	No
chr6:136486269	A->G	A->G					2	Yes
chr6:136486278	A->G	A->G					2	Yes
chr6:136486320	T->C	T->C					2	Yes
chr6:138859644		C->T	C->T				2	No
chr6:138859694		G->A	G->A				2	No
chr6:138859709		A->C	A->C				2	No
chr6:146463410	G->A	G->A					2	No
chr6:148181741	T->A	T->A					2	No
chr6:19318488	C->T	C->T					2	No
chr6:19318851	G->C	G->C					2	No
chr6:19318855	C->A	C->A					2	No
chr6:30640067	A->G	A->G					2	Yes
chr6:3602658	A->+G/+G	A->+G/+G					2	No
chr6:37686441	A->C	A->C					2	No
chr6:37866516	T->C	T->C					2	Yes
chr6:37866521	T->C	T->C					2	Yes
chr6:38365373	A->G	A->G					2	Yes
chr6:38365390	T->G	T->G					2	No
chr6:38365750	T->C	T->C					2	Yes
chr6:38365814	T->C	T->C					2	Yes
chr6:39828428	C->T	C->T					2	No
chr6:39828431	A->G	A->G					2	Yes
chr6:47520886	G->+A/+A	G->+A/+A					2	No
chr6:47520887	T->C	T->C					2	Yes
chr6:47523295	A->T	A->T					2	No
chr6:47530604	G->+T/+T	G->+T/+T					2	No
chr6:47530607	A->T	A->T					2	No
chr6:47540860	A->T	A->T					2	No
chr6:47544610	C->-T/-T				C->-T/-T		2	No
chr6:49071741	A->G					A->G	2	Yes
chr6:49091058	A->C	A->C					2	No
chr6:51464087	A->C	A->C					2	No
chr6:56946819	T->C	T->C					2	Yes
chr6:56946939	C->T	C->T					2	No
chr6:56946940	T->C	T->C					2	Yes
chr6:63160734	C->A			C->A			2	No
chr6:65432417	A->C	A->C					2	No
chr6:65432432	C->T	C->T					2	No
chr6:66283811		A->G			A->G		2	Yes
chr6:66875491	A->G	A->G					2	Yes
chr6:67633775	G->T	G->T					2	No
chr6:67633776	T->C	T->C					2	Yes
chr6:7194969		T->G		T->G			2	No
chr6:7194971		T->C		T->C			2	Yes
chr6:7195016	C->T	C->T					2	No
chr6:75782491	A->G	A->G					2	Yes
chr6:75782648	A->G	A->G					2	Yes
chr6:78216589	T->C	T->C					2	Yes
chr6:78216595	C->T	C->T					2	No
chr6:78217095	C->T	C->T					2	No
chr6:79541510	T->A	T->A					2	No
chr6:79541532	A->G	A->G					2	Yes
chr6:7982958	C->T	C->T					2	No
chr6:83309059	C->-T/-T	C->-T/-T					2	No
chr6:83309063	T->C	T->C					2	Yes
chr6:85467787	T->A	T->A					2	No
chr6:86681589	A->C	A->C					2	No
chr6:86681590	C->+T/+T	C->+T/+T					2	No
chr6:87093650	A->C	A->C					2	No
chr6:87093818	T->C	T->C					2	Yes
chr6:87845326	A->T	A->T					2	No
chr6:89147081	+T/+T->G	+T/+T->G					2	No
chr6:92564917	A->G	A->G					2	Yes
chr6:92564950	T->C	T->C					2	Yes
chr6:92564968	T->C	T->C					2	Yes
chr6:92565274	C->G	C->G					2	No
chr6:92565276	A->G	A->G					2	Yes
chr6:96033236	G->A	G->A					2	No
chr6:97186662	C->G				C->G		2	No
chr7:100459889	G->+A/+A	G->+A/+A					2	No
chr7:10348318		T->C			T->C		2	Yes
chr7:104950179	A->G	A->G					2	Yes
chr7:104950345	A->G	A->G					2	Yes
chr7:105690476	C->G			C->G			2	No
chr7:107197143	G->C	G->C					2	No
chr7:108579151	A->G	A->G					2	Yes
chr7:108579153	T->C	T->C					2	Yes
chr7:108579193	G->C	G->C					2	No
chr7:108579214	A->C	A->C					2	No
chr7:108579928	T->A					T->A	2	No
chr7:109715842	A->T	A->T					2	No
chr7:109715843	T->-A/-A	T->-A/-A					2	No
chr7:11971580	A->G	A->G					2	Yes
chr7:11971601	T->A	T->A					2	No
chr7:11996648	T->C	T->C					2	Yes
chr7:11996670	C->T	C->T					2	No
chr7:120641738	A->G	A->G					2	Yes
chr7:120650931	T->+G/+G	T->+G/+G					2	No
chr7:120650934	G->A	G->A					2	No
chr7:120659016		T->G		T->G			2	No
chr7:120659017		T->+A/+A		T->+A/+A			2	No
chr7:121223340	C->T	C->T					2	No
chr7:121223456	C->T				C->T		2	No
chr7:121223483	C->T				C->T		2	No
chr7:122082195	T->A	T->A					2	No
chr7:122169110					T->C	T->C	2	Yes
chr7:122169111					G->A	G->A	2	No
chr7:122169119					A->G	A->G	2	Yes
chr7:122169137					A->G	A->G	2	Yes
chr7:122169161					T->C	T->C	2	Yes
chr7:125075397	A->G	A->G					2	Yes
chr7:125075405	A->C	A->C					2	No
chr7:125075503	T->C	T->C					2	Yes
chr7:125075504	G->A	G->A					2	No
chr7:125075608	A->C	A->C					2	No
chr7:125075648	C->T	C->T					2	No
chr7:125075708	G->A	G->A					2	No
chr7:125075842	A->C	A->C					2	No
chr7:125547972	T->C		T->C				2	Yes
chr7:125548371	T->C	T->C					2	Yes
[truncated: 5,401 more rows]
